# Supplementary material for: Codon usage bias analysis of the WRKY gene family in Musa acuminata
Source: Front Genet. 2025 Aug 29;16:1647037. doi: 10.3389/fgene.2025.1647037 (PMC12425940; doi:10.3389/fgene.2025.1647037)
Supplement: Supplementary file 1 [file Table1.xls]

## Sheet: Table1
id	GK1_2d_1_fpkm	GK1_2d_2_fpkm	B6_4d_1_fpkm	B6_4d_2_fpkm	GK1_4d_1_fpkm	GK1_4d_2_fpkm	HG_4d_1_fpkm	HG_4d_2_fpkm	GK1_6d_1_fpkm	GK1_6d_2_fpkm	GK1_0d_1_fpkm	GK1_0d_2_fpkm	GK1_2d_1_count	GK1_2d_2_count	B6_4d_1_count	B6_4d_2_count	GK1_4d_1_count	GK1_4d_2_count	HG_4d_1_count	HG_4d_2_count	GK1_6d_1_count	GK1_6d_2_count	GK1_0d_1_count	GK1_0d_2_count	Symbol	Description	B class Pathway	C class Pathway	GO Component	GO Function	GO Process
Achr8G31213	0.91	0.38	0.6	0.75	0.28	1.15	0.26	0.19	0.93	0.24	0	0.4	5	2	2.51	3	1.31	5	1.21	1	4	1.21	0	2	Achr8T31213	-	-	-	-	-	-
GSMUA_Achr10G00010_001	0.87	0.3	3.76	4.76	0.68	2.94	5.68	2.46	12.45	3.12	1.89	5.93	3	1	10	12	2	8	17	8	34	10	6	19	GSMUA_Achr10T00010_001	PREDICTED: dehydration-responsive element-binding protein 1C-like [Musa acuminata subsp. malaccensis]	-	-	GO:0043231//intracellular membrane-bounded organelle	GO:0003676//nucleic acid binding;GO:0001071//nucleic acid binding transcription factor activity	GO:0010468//regulation of gene expression;GO:0034645//cellular macromolecule biosynthetic process
GSMUA_Achr10G00020_001	16.58	15.62	11.47	11.99	8.9	12.15	10.18	8.43	8.06	11.73	9.37	9.14	475	425	245	245	211	272	244	225	175	283	233	232	GSMUA_Achr10T00020_001	PREDICTED: exocyst complex component EXO70A1-like [Musa acuminata subsp. malaccensis]	-	-	GO:0044464	-	-
GSMUA_Achr10G00030_001	1.17	1.56	2.68	2.51	2.16	2.85	3.64	3.29	2.63	2.33	2.89	3.19	11	14	19	17	17	21	29	29	19	19	24	27	GSMUA_Achr10T00030_001	PREDICTED: plasma membrane-associated cation-binding protein 1 [Musa acuminata subsp. malaccensis]	-	-	GO:0031225//anchored component of membrane	-	GO:0009987//cellular process
GSMUA_Achr10G00040_001	0.25	1.02	0.64	2.01	0	2.48	4.25	3.12	2.8	2.14	0.8	0.79	1	4	2	6	0	8	15	12	9	8	3	3	GSMUA_Achr10T00040_001	PREDICTED: probable protein ABIL3 isoform X2 [Musa acuminata subsp. malaccensis]	-	-	-	-	-
GSMUA_Achr10G00050_001	0.2	1.44	2.32	1.9	0.7	3.5	6.42	7.96	3.53	1.31	0.22	0.43	1	7	9	7	3	14	28	38	14	6	1	2	GSMUA_Achr10T00050_001	PREDICTED: probable protein ABIL3 isoform X1 [Musa acuminata subsp. malaccensis]	-	-	-	-	-
GSMUA_Achr10G00060_001	17.71	25.12	27.16	42.72	16.3	22.71	36.11	32.14	19.98	22.35	22.73	17.49	86	117	101	151	67	87	151	147	76	98	100	78	GSMUA_Achr10T00060_001	PREDICTED: protein kish-like [Musa acuminata subsp. malaccensis]	-	-	GO:0031224//intrinsic component of membrane	-	-
GSMUA_Achr10G00070_001	6.05	6.62	4.52	9.12	4.08	4.52	6.96	4.21	3.07	5.11	3.85	5.53	46	48	26	50	26	27	45	30	18	34	26	38	GSMUA_Achr10T00070_001	PREDICTED: signal recognition particle 19 kDa protein-like [Musa acuminata subsp. malaccensis]	Folding, sorting and degradation	ko03060//Protein export	GO:0030529//ribonucleoprotein complex	GO:0003723//RNA binding	GO:0006613//cotranslational protein targeting to membrane
GSMUA_Achr10G00080_001	4.64	3.6	3.75	7.43	3.2	6.31	12.1	9.94	4.88	5.06	2.69	4.51	61	45	37	70	35	65	134	122	49	57	31	53	GSMUA_Achr10T00080_001	PREDICTED: branched-chain-amino-acid aminotransferase-like protein 3, chloroplastic [Musa acuminata subsp. malaccensis]	Global and overview maps;Global and overview maps;Amino acid metabolism;Amino acid metabolism;Metabolism of cofactors and vitamins;Biosynthesis of other secondary metabolites	ko01100//Metabolic pathways;ko01110//Biosynthesis of secondary metabolites;ko00280//Valine, leucine and isoleucine degradation;ko00290//Valine, leucine and isoleucine biosynthesis;ko00770//Pantothenate and CoA biosynthesis;ko00966//Glucosinolate biosynthesis	-	GO:0008483//transaminase activity	-
GSMUA_Achr10G00090_001	0	0	0	0	0	0	0	0	0	0	0	0	0	0	0	0	0	0	0	0	0	0	0	0	GSMUA_Achr10T00090_001	-	-	-	-	-	-
GSMUA_Achr10G00100_001	0	0	0	0	0	0	0	0	0	0	0	0	0	0	0	0	0	0	0	0	0	0	0	0	GSMUA_Achr10T00100_001	PREDICTED: ras-related protein RABA1f-like [Musa acuminata subsp. malaccensis]	-	-	-	-	-
GSMUA_Achr10G00110_001	0	0	0	0	0	0	0	0	0	0	0	0	0	0	0	0	0	0	0	0	0	0	0	0	GSMUA_Achr10T00110_001	RAB GTPase homolog A1F [Arabidopsis thaliana]	-	-	GO:0044444//cytoplasmic part;GO:0016020//membrane	GO:0032550	GO:0008104//protein localization;GO:0035556//intracellular signal transduction;GO:0006810//transport
GSMUA_Achr10G00120_001	0	0	0	0	0	0	0	0	0	0	0	0	0	0	0	0	0	0	0	0	0	0	0	0	GSMUA_Achr10T00120_001	PREDICTED: D-tyrosyl-tRNA(Tyr) deacylase [Musa acuminata subsp. malaccensis]	-	-	GO:0044424	GO:0017111//nucleoside-triphosphatase activity	GO:0046416//D-amino acid metabolic process
GSMUA_Achr10G00130_001	11.07	10.66	12.68	19.25	10.49	11.14	13.49	14.24	9.36	10.28	9.3	11.2	155	142	133	193	122	122	159	186	100	123	114	140	GSMUA_Achr10T00130_001	PREDICTED: ATP synthase mitochondrial F1 complex assembly factor 1 [Nelumbo nucifera]	-	-	GO:0043231//intracellular membrane-bounded organelle	-	GO:0065003
GSMUA_Achr10G00140_001	4.88	14.38	8.92	5.05	5.79	9.08	10.79	8.9	6.49	11.73	5.43	5.73	28	79	39	21	28	41	53	48	29	60	28	30	GSMUA_Achr10T00140_001	PREDICTED: homogentisate 1,2-dioxygenase [Musa acuminata subsp. malaccensis]	Global and overview maps;Amino acid metabolism	ko01100//Metabolic pathways;ko00350//Tyrosine metabolism	GO:0044444//cytoplasmic part	GO:0043169//cation binding;GO:0016702//oxidoreductase activity, acting on single donors with incorporation of molecular oxygen, incorporation of two atoms of oxygen	GO:0006558//L-phenylalanine metabolic process;GO:0006570//tyrosine metabolic process;GO:0006625//protein targeting to peroxisome;GO:0009062//fatty acid catabolic process;GO:0019336;GO:0006787;GO:0034285;GO:0009746
GSMUA_Achr10G00150_001	8.59	18.31	15.71	19.04	10.72	14.79	14.88	21.94	9.88	11.76	8.97	9.7	138	280	189	219	143	186	201	329	121	161	126	139	GSMUA_Achr10T00150_001	PREDICTED: homogentisate 1,2-dioxygenase [Musa acuminata subsp. malaccensis]	Global and overview maps;Amino acid metabolism	ko01100//Metabolic pathways;ko00350//Tyrosine metabolism	GO:0044444//cytoplasmic part	GO:0043169//cation binding;GO:0016702//oxidoreductase activity, acting on single donors with incorporation of molecular oxygen, incorporation of two atoms of oxygen	GO:0006558//L-phenylalanine metabolic process;GO:0006570//tyrosine metabolic process;GO:0006625//protein targeting to peroxisome;GO:0009062//fatty acid catabolic process;GO:0019336;GO:0006787;GO:0034285;GO:0009746
GSMUA_Achr10G00160_001	12.88	13.4	19	20.28	14.72	18.59	23.29	21.23	18.55	17.62	17.47	20.51	265	262	292	298	251	299	402	407	290	307	313	375	GSMUA_Achr10T00160_001	Cobalamin (vitamin B12) biosynthesis CobW-like,C-terminal [Ostreococcus tauri]	-	-	-	-	-
GSMUA_Achr10G00170_001	0.64	0.13	0.34	0.36	0.62	1.97	2.73	1.79	2.34	1.77	1.01	1.43	5	1	2	2	4	12	18	13	14	12	7	10	GSMUA_Achr10T00170_001	PREDICTED: transcription factor bHLH147-like [Musa acuminata subsp. malaccensis]	-	-	-	GO:0005515//protein binding	-
GSMUA_Achr10G00180_001	54.5	40.53	63.45	67.56	45.2	63.5	60.93	75.39	58.26	82.29	51.1	51.79	1251	884	1087	1107	859	1139	1172	1612	1015	1596	1020	1055	GSMUA_Achr10T00180_001	PREDICTED: non-specific phospholipase C1-like [Musa acuminata subsp. malaccensis]	Global and overview maps;Lipid metabolism;Carbohydrate metabolism;Lipid metabolism	ko01100//Metabolic pathways;ko00564//Glycerophospholipid metabolism;ko00562//Inositol phosphate metabolism;ko00565//Ether lipid metabolism	-	GO:0016787//hydrolase activity	-
GSMUA_Achr10G00190_001	3.68	2.76	3.04	4.65	1.9	4.18	6.04	5.07	2.38	2.06	1.27	2.16	63	45	39	57	27	56	87	81	31	30	19	33	GSMUA_Achr10T00190_001	PREDICTED: ASC1-like protein 3 [Musa acuminata subsp. malaccensis]	-	-	GO:0043231//intracellular membrane-bounded organelle;GO:0031224//intrinsic component of membrane;GO:0031090//organelle membrane	GO:0016410//N-acyltransferase activity	GO:0030148//sphingolipid biosynthetic process;GO:0006694//steroid biosynthetic process;GO:0001676//long-chain fatty acid metabolic process;GO:0010033//response to organic substance
GSMUA_Achr10G00200_001	4.94	1.69	7.16	6.99	4.37	7.38	34.28	13.97	7.35	7	2.86	3.01	83	27	90	84	61	97	484	219	94	100	42	45	GSMUA_Achr10T00200_001	zinc finger family protein [Populus trichocarpa]	-	-	GO:0031224//intrinsic component of membrane	GO:0043169//cation binding;GO:0016763//transferase activity, transferring pentosyl groups;GO:0001071//nucleic acid binding transcription factor activity	GO:0016129;GO:0010468//regulation of gene expression
GSMUA_Achr10G00210_001	0	0	0	0	0	0	0	0	0	0	0.42	0	0	0	0	0	0	0	0	0	0	0	1	0	GSMUA_Achr10T00210_001	FtsJ-like methyltransferase family protein [Populus trichocarpa]	-	-	GO:0044424	GO:0016741	GO:0016070//RNA metabolic process;GO:0006089//lactate metabolic process;GO:0032259//methylation
GSMUA_Achr10G00220_001	0.34	0.36	0.31	6.72	0.21	0.51	0.41	0.43	1.43	2.15	0.13	0.58	6	6	4	84	3	7	6	7	19	32	2	9	GSMUA_Achr10T00220_001	PREDICTED: BAHD acyltransferase DCR-like [Musa acuminata subsp. malaccensis]	-	-	-	GO:0016740//transferase activity	-
GSMUA_Achr10G00230_001	97.05	94.83	25.65	4.2	41.32	3.07	0.85	5.63	20.26	1.87	38.91	54.42	1776	1650	351	55	627	44	13	96	282	29	621	886	GSMUA_Achr10T00230_001	PREDICTED: flavonol synthase/flavanone 3-hydroxylase-like [Musa acuminata subsp. malaccensis]	-	-	-	GO:0046914//transition metal ion binding;GO:0016705//oxidoreductase activity, acting on paired donors, with incorporation or reduction of molecular oxygen	GO:0044710
GSMUA_Achr10G00240_001	47.47	68.84	41.44	68.26	31.56	55.2	62.35	54.53	45.34	45.95	32.71	36.69	337	467	223	350	188	308	377	363	249	287	207	236	GSMUA_Achr10T00240_001	Os05g0352800 [Oryza sativa Japonica Group]	-	-	-	-	-
GSMUA_Achr10G00250_001	1.34	0.35	1.09	0.2	0.87	1.41	1.26	0.93	0.76	0.88	0.55	0.51	56	14	34	6	30	46	44	36	24	31	20	19	GSMUA_Achr10T00250_001	PREDICTED: importin subunit beta-1-like [Musa acuminata subsp. malaccensis]	Translation	ko03013//RNA transport	-	GO:0017016//Ras GTPase binding	GO:0015031//protein transport
GSMUA_Achr10G00260_001	0.59	0.31	1.17	2.45	0	2.07	3.64	1.89	1.91	3.68	0.83	0.98	4	2	6	12	0	11	21	12	10	22	5	6	GSMUA_Achr10T00260_001	PREDICTED: protein LIGHT-DEPENDENT SHORT HYPOCOTYLS 5-like [Musa acuminata subsp. malaccensis]	-	-	-	-	-
GSMUA_Achr10G00270_001	1.08	0.16	0.41	0	0.18	0	1.09	0	0	1.22	0	0.17	7	1	2	0	1	0	6	0	0	7	0	1	GSMUA_Achr10T00270_001	PREDICTED: abscisic acid receptor PYL4-like [Musa acuminata subsp. malaccensis]	Signal transduction	ko04075//Plant hormone signal transduction	-	-	-
GSMUA_Achr10G00280_001	0	0	0	0	0	0	0	0	0	0	0	0	0	0	0	0	0	0	0	0	0	0	0	0	GSMUA_Achr10T00280_001	PREDICTED: sorting nexin 2A-like [Musa acuminata subsp. malaccensis]	-	-	-	GO:0005543//phospholipid binding	-
GSMUA_Achr10G00290_001	1.55	1.53	1.42	0	1.75	0.87	0.23	0.31	0.76	0.79	2.2	3.13	16	15	11	0	15	7	2	3	6	7	20	29	GSMUA_Achr10T00290_001	PREDICTED: cationic peroxidase 1-like [Musa acuminata subsp. malaccensis]	-	-	GO:0043231//intracellular membrane-bounded organelle	GO:0005488//binding;GO:0003824//catalytic activity	-
GSMUA_Achr10G00300_001	0	0	0	0	0	0	0	0	0	0	0	0	0	0	0	0	0	0	0	0	0	0	0	0	GSMUA_Achr10T00300_001	-	-	-	-	-	-
GSMUA_Achr10G00310_001	0	0	0	0	0	0	0	0	0	0	0	0	0	0	0	0	0	0	0	0	0	0	0	0	GSMUA_Achr10T00310_001	PREDICTED: CBL-interacting serine/threonine-protein kinase 14-like [Musa acuminata subsp. malaccensis]	-	-	-	-	-
GSMUA_Achr10G00320_001	40.65	58.2	19.73	22.5	20.91	21.38	23.35	25.58	15.83	15.19	17.84	20.12	644	877	234	255	275	265	311	378	191	205	247	284	GSMUA_Achr10T00320_001	haloacid dehalogenase-like hydrolase superfamily protein, partial [Canna indica]	-	-	GO:0043231//intracellular membrane-bounded organelle	GO:0003824//catalytic activity	-
GSMUA_Achr10G00330_001	47.6	45.56	27.63	28.95	32.43	29.19	23.74	27.51	24.23	22.87	28.53	24.42	1761	1600	761	763	991	843	734	947	678	710	914	799	GSMUA_Achr10T00330_001	PREDICTED: ERI1 exoribonuclease 2-like [Musa acuminata subsp. malaccensis]	-	-	-	GO:0046914//transition metal ion binding;GO:0097159//organic cyclic compound binding;GO:0004518//nuclease activity	GO:0090304
GSMUA_Achr10G00340_001	21.48	21.51	23.4	21.62	21.73	30.24	34.42	27.9	27.66	29.4	22.86	28.85	767	729	622	550	641	843	1027	927	747	881	707	911	GSMUA_Achr10T00340_001	PREDICTED: transcription factor HBP-1b(c38)-like isoform X2 [Musa acuminata subsp. malaccensis]	Signal transduction	ko04075//Plant hormone signal transduction	-	GO:0003677//DNA binding;GO:0001071//nucleic acid binding transcription factor activity	GO:0010468//regulation of gene expression;GO:0034645//cellular macromolecule biosynthetic process
GSMUA_Achr10G00350_001	6.92	6.56	6.29	11.7	7.67	7.93	5.24	4.71	7.66	7.9	5.49	5.6	180	162	122	217	165	161	114	114	151	173.17	124	129	GSMUA_Achr10T00350_001	PREDICTED: calcium-dependent protein kinase 34-like [Musa acuminata subsp. malaccensis]	Environmental adaptation	ko04626//Plant-pathogen interaction	GO:0043231//intracellular membrane-bounded organelle	GO:0046872//metal ion binding;GO:0004674//protein serine/threonine kinase activity;GO:0032550	GO:0006796//phosphate-containing compound metabolic process;GO:0006464//cellular protein modification process
GSMUA_Achr10G00360_001	60.74	53.46	47.62	61.81	48.39	67.34	68.98	64.46	66.32	73.13	45.95	47.41	680.51	570.59	401.09	497.08	451.67	591.18	652.6	674.92	569.01	705.71	453	476.02	GSMUA_Achr10T00360_001	PREDICTED: calmodulin-like [Musa acuminata subsp. malaccensis]	Environmental adaptation;Signal transduction	ko04626//Plant-pathogen interaction;ko04070//Phosphatidylinositol signaling system	-	GO:0046872//metal ion binding	-
GSMUA_Achr10G00370_001	0.24	0.57	0.39	0.34	0.53	0.81	1.57	0.79	0.84	1.56	0.22	0.33	5	11	6	5	9	13	27	15	13	27	4	6	GSMUA_Achr10T00370_001	PREDICTED: magnesium-protoporphyrin IX monomethyl ester [oxidative] cyclase, chloroplastic-like [Musa acuminata subsp. malaccensis]	Global and overview maps;Global and overview maps;Metabolism of cofactors and vitamins	ko01100//Metabolic pathways;ko01110//Biosynthesis of secondary metabolites;ko00860//Porphyrin and chlorophyll metabolism	GO:0031976;GO:0044434;GO:0009528//plastid inner membrane	GO:0003676//nucleic acid binding;GO:0046872//metal ion binding;GO:0016709//oxidoreductase activity, acting on paired donors, with incorporation or reduction of molecular oxygen, NAD(P)H as one donor, and incorporation of one atom of oxygen	GO:0006779//porphyrin-containing compound biosynthetic process;GO:0016072//rRNA metabolic process;GO:0006090//pyruvate metabolic process;GO:0031323//regulation of cellular metabolic process;GO:0009668;GO:0006633//fatty acid biosynthetic process;GO:0043623//cellular protein complex assembly;GO:0000097//sulfur amino acid biosynthetic process;GO:0009314//response to radiation
GSMUA_Achr10G00380_001	0.84	1.14	0.38	0.39	0.62	1.26	1.96	1.71	0.74	1	0.54	0.58	18	23	6	6	11	21	35	34	12	18	10	11	GSMUA_Achr10T00380_001	PREDICTED: UDP-galactose transporter 2-like [Musa acuminata subsp. malaccensis]	-	-	GO:0031224//intrinsic component of membrane	-	GO:0044765;GO:0044763
GSMUA_Achr10G00390_001	12.57	11.22	9.39	13.04	11.11	14.91	13	15.49	12.19	12.69	6.73	9.05	672	569	373	496	490	622	580	770	492	567	311	427	GSMUA_Achr10T00390_001	PREDICTED: endoplasmic reticulum-Golgi intermediate compartment protein 3-like [Musa acuminata subsp. malaccensis]	-	-	-	-	-
GSMUA_Achr10G00400_001	0	0	0.16	0	0	0	0	0	0	0	0	0	0	0	2	0	0	0	0	0	0	0	0	0	GSMUA_Achr10T00400_001	PQ loop repeat family protein [Zea mays]	-	-	-	-	-
GSMUA_Achr10G00410_001	42.13	26.38	38.24	36.94	23.76	38.06	31.24	23.74	36.9	42.7	32.05	23.44	729	434	495	457	341	515	454	383	486	628	484	361	GSMUA_Achr10T00410_001	Os01g0812900 [Oryza sativa Japonica Group]	-	-	-	-	-
GSMUA_Achr10G00420_001	0	0	0	0	0	0	0	0	0	0.14	0	0	0	0	0	0	0	0	0	0	0	1	0	0	GSMUA_Achr10T00420_001	PREDICTED: bZIP transcription factor TRAB1-like [Musa acuminata subsp. malaccensis]	Signal transduction	ko04075//Plant hormone signal transduction	-	-	-
GSMUA_Achr10G00430_001	5.26	7.13	8.49	10.09	9.87	13.85	13.79	20.52	8.2	9.12	6.57	8.66	61	78.79	74	84	95.39	125.93	135	222.49	72.86	91	66.99	90	GSMUA_Achr10T00430_001	BnaC02g38090D [Brassica napus]	-	-	-	GO:0003676//nucleic acid binding	-
GSMUA_Achr10G00440_001	44.92	42.51	45.4	50.72	51.66	53.58	41.94	51.53	55.52	65.18	50.81	53.45	819	737	619	661	781	764	642	876	770	1009	808	867	GSMUA_Achr10T00440_001	PREDICTED: UBP1-associated protein 2A-like [Musa acuminata subsp. malaccensis]	-	-	-	-	-
GSMUA_Achr10G00450_001	19.47	11.48	16.67	18.05	15.69	21.79	25.68	25.97	22.47	25.98	17.95	16.98	353	198	226	234	236	309	391	439	310	400	284	274	GSMUA_Achr10T00450_001	Kinesin light chain [Gossypium arboreum]	-	-	-	-	GO:0009687//abscisic acid metabolic process
GSMUA_Achr10G00460_001	0.76	0.11	0.29	0.3	0.39	0.14	0	0.46	0.28	0	0.12	0.24	7	1	2	2	3	1	0	4	2	0	1	2	GSMUA_Achr10T00460_001	D7-type cyclin [Populus x canadensis]	-	-	-	-	GO:0044763
GSMUA_Achr10G00470_001	2	1.28	2.04	1.46	1.42	2.09	1.47	0.79	1.26	1.9	2.8	1.66	46	28	35	24	27	37.51	28.38	17	22	37	56	34	GSMUA_Achr10T00470_001	PREDICTED: L-type lectin-domain containing receptor kinase S.4-like [Musa acuminata subsp. malaccensis]	-	-	-	GO:0016772//transferase activity, transferring phosphorus-containing groups	-
GSMUA_Achr10G00480_001	0	0	0	0	0	0	0	0	0	0	0	0	0	0	0	0	0	0	0	0	0	0	0	0	GSMUA_Achr10T00480_001	PREDICTED: ribulose bisphosphate carboxylase/oxygenase activase, chloroplastic-like [Musa acuminata subsp. malaccensis]	-	-	-	GO:0032550	-
GSMUA_Achr10G00490_001	676.84	465.98	238.51	277.42	403.15	309.13	101.11	167.15	347.55	268.32	303.98	337.97	20497	13399	5382	5989	10093	7311	2561	4712	7971	6835	7984	9063	GSMUA_Achr10T00490_001	PREDICTED: tropinone reductase homolog isoform X2 [Vitis vinifera]	-	-	-	GO:0016616//oxidoreductase activity, acting on the CH-OH group of donors, NAD or NADP as acceptor	GO:0044710
GSMUA_Achr10G00500_001	0.55	1.09	1.93	1.64	0.66	1.15	1.39	1.18	1.63	2.1	2.21	1.78	8	15	21	17	8	13	17	16	18	26	28	23	GSMUA_Achr10T00500_001	PREDICTED: uracil phosphoribosyltransferase-like [Musa acuminata subsp. malaccensis]	Global and overview maps;Nucleotide metabolism	ko01100//Metabolic pathways;ko00240//Pyrimidine metabolism	GO:0009532//plastid stroma	GO:0032550;GO:0016763//transferase activity, transferring pentosyl groups	GO:0043100//pyrimidine nucleobase salvage;GO:0006222//UMP biosynthetic process
GSMUA_Achr10G00510_001	0.27	0.29	0.37	0.39	0.33	0	0.33	0	0	0.33	0	0.31	1	1	1	1	1	0	1	0	0	1	0	1	GSMUA_Achr10T00510_001	PREDICTED: PRA1 family protein A1-like [Musa acuminata subsp. malaccensis]	-	-	GO:0043231//intracellular membrane-bounded organelle;GO:0031224//intrinsic component of membrane;GO:0031090//organelle membrane	-	GO:0006625//protein targeting to peroxisome;GO:0048193//Golgi vesicle transport;GO:0030001//metal ion transport
GSMUA_Achr10G00520_001	16.24	5.99	5.41	5.72	11.16	15.04	8.29	11.76	12.89	12.8	8.18	6.09	42	15	11	11	25	31	19	29	27	32	20	15	GSMUA_Achr10T00520_001	delta1-pyrroline-5-carboxylate synthetase [Musa acuminata AAA Group]	Global and overview maps;Amino acid metabolism	ko01100//Metabolic pathways;ko00330//Arginine and proline metabolism	GO:0044424	GO:0032550;GO:0016620//oxidoreductase activity, acting on the aldehyde or oxo group of donors, NAD or NADP as acceptor;GO:0016774//phosphotransferase activity, carboxyl group as acceptor	GO:0006796//phosphate-containing compound metabolic process;GO:0006561//proline biosynthetic process
GSMUA_Achr10G00530_001	9.26	3.48	3.49	4.02	6.08	9.47	8.27	7.76	7.19	6.8	2.88	3.31	106	38	30	33	58	85	80	83	63	67	29	34	GSMUA_Achr10T00530_001	PREDICTED: delta-1-pyrroline-5-carboxylate synthase-like [Musa acuminata subsp. malaccensis]	Global and overview maps;Amino acid metabolism	ko01100//Metabolic pathways;ko00330//Arginine and proline metabolism	GO:0044424	GO:0016620//oxidoreductase activity, acting on the aldehyde or oxo group of donors, NAD or NADP as acceptor;GO:0016774//phosphotransferase activity, carboxyl group as acceptor	GO:0006560//proline metabolic process;GO:0006796//phosphate-containing compound metabolic process
GSMUA_Achr10G00540_001	4.58	3.18	3.52	5.48	4.03	5.98	6.81	6.55	6.32	6.68	3.52	4.47	161	106	92	137	117	164	200	214	168	197	107	139	GSMUA_Achr10T00540_001	PREDICTED: delta-1-pyrroline-5-carboxylate synthase-like [Musa acuminata subsp. malaccensis]	Global and overview maps;Amino acid metabolism	ko01100//Metabolic pathways;ko00330//Arginine and proline metabolism	GO:0044424	GO:0016620//oxidoreductase activity, acting on the aldehyde or oxo group of donors, NAD or NADP as acceptor;GO:0016774//phosphotransferase activity, carboxyl group as acceptor	GO:0006560//proline metabolic process;GO:0006796//phosphate-containing compound metabolic process
GSMUA_Achr10G00550_001	38.86	48.03	73.72	98.69	102.96	129.51	135.21	85.05	152.23	219.94	187.21	205.9	323	381	463	591	716	845	954	662	975	1595	1380	1544	GSMUA_Achr10T00550_001	PREDICTED: transcription factor ILR3-like [Musa acuminata subsp. malaccensis]	-	-	-	-	-
GSMUA_Achr10G00560_001	1.59	3.36	3.01	1.35	5.03	7.35	3.83	5.48	12.69	17.66	15.18	14.12	5	10	7	3	13	18	10	16	30	46	41	39	GSMUA_Achr10T00560_001	PREDICTED: transcription factor ILR3-like [Musa acuminata subsp. malaccensis]	-	-	-	-	-
GSMUA_Achr10G00570_001	16.04	13.83	8.7	10.69	8.6	12.13	9.91	10.94	8.09	10.3	7.7	8.34	408	334	165	194	181	241	211	259	156	221	170	188	GSMUA_Achr10T00570_001	PREDICTED: digalactosyldiacylglycerol synthase 2, chloroplastic-like [Musa acuminata subsp. malaccensis]	Global and overview maps;Lipid metabolism	ko01100//Metabolic pathways;ko00561//Glycerolipid metabolism	GO:0009527//plastid outer membrane	GO:0035250//UDP-galactosyltransferase activity	GO:0009696//salicylic acid metabolic process;GO:0009620//response to fungus;GO:0009414//response to water deprivation;GO:0009755//hormone-mediated signaling pathway;GO:0006605//protein targeting;GO:0043067//regulation of programmed cell death;GO:0009247//glycolipid biosynthetic process;GO:0009863//salicylic acid mediated signaling pathway;GO:0006952//defense response;GO:0035556//intracellular sig…
GSMUA_Achr10G00580_001	2.01	3.51	2.96	4.96	3.87	3.7	4.87	3.22	4.35	4.88	3.28	5.21	18	30	20	32	29	26	37	27	30	38	26	42	GSMUA_Achr10T00580_001	PREDICTED: mitochondrial substrate carrier family protein B-like [Prunus mume]	-	-	GO:0016020//membrane	-	GO:0051234//establishment of localization
GSMUA_Achr10G00590_001	0	0	0	0	0	0	0	0	0	0	0	0	0	0	0	0	0	0	0	0	0	0	0	0	GSMUA_Achr10T00590_001	PREDICTED: mitochondrial substrate carrier family protein B-like isoform X2 [Musa acuminata subsp. malaccensis]	-	-	GO:0031224//intrinsic component of membrane	-	GO:0051234//establishment of localization;GO:0044763
GSMUA_Achr10G00600_001	0	0	0	0	0	0	0	0	0	0.26	0	0	0	0	0	0	0	0	0	0	0	1	0	0	GSMUA_Achr10T00600_001	PREDICTED: mitochondrial substrate carrier family protein B isoform X2 [Phoenix dactylifera]	-	-	GO:0031224//intrinsic component of membrane	-	GO:0051234//establishment of localization;GO:0044763
GSMUA_Achr10G00610_001	189.99	202.79	171.53	79.17	142.89	96.34	98.73	115.26	85.21	94.1	176.48	270.06	1011	1034	697	306	642	404	451	577	354	449	847	1315	GSMUA_Achr10T00610_001	Os05g0454500 [Oryza sativa Japonica Group]	-	-	-	-	-
GSMUA_Achr10G00620_001	125.53	169.62	129.46	79.66	88.66	76.94	44.05	55.94	50.96	59.1	119.28	159.61	267	351	219	127	165	131	84	114	89	125	244	328	GSMUA_Achr10T00620_001	-	-	-	-	-	-
GSMUA_Achr10G00630_001	0.47	0.1	0.75	1.05	0.45	0.6	2.23	1.61	0.86	2.29	0	0.11	5	1	6	8	4	5	20	16	7	21	0	1	GSMUA_Achr10T00630_001	PREDICTED: splicing factor 1-like [Oryza brachyantha]	-	-	-	-	-
GSMUA_Achr10G00640_001	10.6	4.79	12.31	17.6	13.7	28.02	26.4	26.32	20.13	24.38	6.03	6.97	226	97	196	268	242	467	472	523	326	440	112	132	GSMUA_Achr10T00640_001	PREDICTED: probable serine/threonine-protein kinase At5g41260 isoform X3 [Musa acuminata subsp. malaccensis]	-	-	-	GO:0016301//kinase activity;GO:0032550	GO:0006796//phosphate-containing compound metabolic process;GO:0006464//cellular protein modification process
GSMUA_Achr10G00650_001	0	0	0	0	0	0.06	0	0	0.06	0.16	0.05	0	0	0	0	0	0	1	0	0	1	3	1	0	GSMUA_Achr10T00650_001	PREDICTED: fructose-1,6-bisphosphatase, chloroplastic [Musa acuminata subsp. malaccensis]	Global and overview maps;Global and overview maps;Carbohydrate metabolism;Energy metabolism;Carbohydrate metabolism;Carbohydrate metabolism	ko01100//Metabolic pathways;ko01110//Biosynthesis of secondary metabolites;ko00010//Glycolysis / Gluconeogenesis;ko00710//Carbon fixation in photosynthetic organisms;ko00051//Fructose and mannose metabolism;ko00030//Pentose phosphate pathway	GO:0005576//extracellular region;GO:0009532//plastid stroma;GO:0009526//plastid envelope	GO:0043169//cation binding;GO:0050308//sugar-phosphatase activity;GO:0016628//oxidoreductase activity, acting on the CH-CH group of donors, NAD or NADP as acceptor	GO:0016109;GO:0009639//response to red or far red light;GO:0030001//metal ion transport;GO:0006779//porphyrin-containing compound biosynthetic process;GO:0009893//positive regulation of metabolic process;GO:0016072//rRNA metabolic process;GO:0009617//response to bacterium;GO:0005984//disaccharide metabolic process;GO:0006739//NADP metabolic process;GO:0009767//photosynthetic electron transport ch…
GSMUA_Achr10G00660_001	5.17	6.66	11.27	19.02	10.51	15.98	15.02	10.97	19.02	21.2	9.12	7.83	89	109	145	234	150	215	217	176	249	310	137	120	GSMUA_Achr10T00660_001	PREDICTED: transcription factor DIVARICATA-like [Musa acuminata subsp. malaccensis]	-	-	-	-	-
GSMUA_Achr10G00670_001	15.4	20.21	19.89	25.68	17.87	25.88	27.62	27.64	14.89	16.13	11.2	16.17	287	358	277	342	276	377	432	480	211	255	182	268	GSMUA_Achr10T00670_001	PREDICTED: peroxisomal nicotinamide adenine dinucleotide carrier-like [Musa acuminata subsp. malaccensis]	Transport and catabolism	ko04146//Peroxisome	GO:0031224//intrinsic component of membrane;GO:0005778//peroxisomal membrane;GO:0030529//ribonucleoprotein complex	GO:0015291//secondary active transmembrane transporter activity	GO:0032535//regulation of cellular component size;GO:0009062//fatty acid catabolic process;GO:0006862//nucleotide transport;GO:0010467//gene expression
GSMUA_Achr10G00680_001	55.78	77.51	130.55	125.13	130.25	80.75	66.9	81.43	134.81	153.44	180.17	240.86	1031	1362	1804	1653	1996	1167	1038	1403	1895	2407	2904	3960	GSMUA_Achr10T00680_001	PREDICTED: nematode resistance protein-like HSPRO2 [Musa acuminata subsp. malaccensis]	-	-	-	-	-
GSMUA_Achr10G00690_001	1.18	1.09	1.77	2.51	2.51	2.52	2.73	2.46	2.83	2.76	0.99	1.21	33	29	37	50	58	55	64	64	60	65	24	30	GSMUA_Achr10T00690_001	PREDICTED: nascent polypeptide-associated complex subunit alpha, muscle-specific form [Musa acuminata subsp. malaccensis]	-	-	-	-	-
GSMUA_Achr10G00700_001	0	0.5	0	0	0	0	0	0	0	0	0	0	0	1	0	0	0	0	0	0	0	0	0	0	GSMUA_Achr10T00700_001	PREDICTED: protein yippee-like isoform X1 [Musa acuminata subsp. malaccensis]	-	-	-	-	-
GSMUA_Achr10G00710_001	155.11	179.15	124.55	156.16	155.59	134.34	121.08	142.42	117.22	120.37	162.9	157.86	1047	1156	638	762	882	713	697	902	613	717	982	967	GSMUA_Achr10T00710_001	PREDICTED: protein yippee-like isoform X2 [Musa acuminata subsp. malaccensis]	-	-	-	-	-
GSMUA_Achr10G00720_001	4.85	4.32	4.09	4.58	5.94	8.11	10.23	9.13	6.66	6.65	4.45	4.69	180	152	113	121	182	235	317	315	187	207	143	154	GSMUA_Achr10T00720_001	PREDICTED: RNA polymerase II C-terminal domain phosphatase-like 2 [Musa acuminata subsp. malaccensis]	-	-	GO:0044424	GO:0005488//binding;GO:0016791//phosphatase activity	GO:0044699;GO:0006355//regulation of transcription, DNA-templated
GSMUA_Achr10G00730_001	0.78	1.49	1.03	0.54	0.77	1.32	1.68	0.83	1.34	1.33	0.58	0.57	6	11	6	3	5	8	11	6	8	9	4	4	GSMUA_Achr10T00730_001	PREDICTED: uncharacterized serine-rich protein C215.13-like [Musa acuminata subsp. malaccensis]	Translation	ko03013//RNA transport	GO:0012505//endomembrane system;GO:0044444//cytoplasmic part;GO:0046930//pore complex	GO:0005198//structural molecule activity	-
GSMUA_Achr10G00740_001	0	0	0	0	0	0	0	0	0	0	0	0	0	0	0	0	0	0	0	0	0	0	0	0	GSMUA_Achr10T00740_001	PREDICTED: auxin transporter-like protein 2 [Amborella trichopoda]	Signal transduction	ko04075//Plant hormone signal transduction	GO:0016020//membrane	-	-
GSMUA_Achr10G00750_001	0	0	0	0	0	0	0	0	0	0	0	0	0	0	0	0	0	0	0	0	0	0	0	0	GSMUA_Achr10T00750_001	PREDICTED: auxin transporter-like protein 1 [Musa acuminata subsp. malaccensis]	Signal transduction	ko04075//Plant hormone signal transduction	GO:0043231//intracellular membrane-bounded organelle;GO:0031224//intrinsic component of membrane	GO:0080161//auxin transmembrane transporter activity;GO:0015291//secondary active transmembrane transporter activity;GO:0042562//hormone binding;GO:0046943//carboxylic acid transmembrane transporter activity	GO:0006865//amino acid transport;GO:0009630//gravitropism;GO:0043479;GO:0009639//response to red or far red light;GO:0005976//polysaccharide metabolic process;GO:0045229//external encapsulating structure organization;GO:0009755//hormone-mediated signaling pathway;GO:0009791//post-embryonic development;GO:0032535//regulation of cellular component size;GO:0009826//unidimensional cell growth;GO:0022…
GSMUA_Achr10G00760_001	0	0	0	0	0	0	0	0	0	0	0	0	0	0	0	0	0	0	0	0	0	0	0	0	GSMUA_Achr10T00760_001	auxin influx carrier protein [Zinnia violacea]	Signal transduction	ko04075//Plant hormone signal transduction	GO:0016020//membrane;GO:0043231//intracellular membrane-bounded organelle	GO:0022891//substrate-specific transmembrane transporter activity	GO:0006865//amino acid transport;GO:0009605//response to external stimulus;GO:0060560//developmental growth involved in morphogenesis;GO:0000902//cell morphogenesis;GO:0032535//regulation of cellular component size;GO:0048468//cell development;GO:0009416//response to light stimulus;GO:0050794//regulation of cellular process;GO:0016049//cell growth;GO:0048646//anatomical structure formation involv…
GSMUA_Achr10G00770_001	0	0	0	0	0	0	0	0	0.06	0	0	0	0	0	0	0	0	0	0	0	1	0	0	0	GSMUA_Achr10T00770_001	PREDICTED: transcription factor MYB44 [Musa acuminata subsp. malaccensis]	-	-	-	GO:0003676//nucleic acid binding	-
GSMUA_Achr10G00780_001	0	0	0	0	0	0	0	0	0	0	0	0	0	0	0	0	0	0	0	0	0	0	0	0	GSMUA_Achr10T00780_001	TPR superfamily protein [Medicago truncatula]	-	-	-	-	-
GSMUA_Achr10G00790_001	22.57	22.16	14.16	24.81	16.61	24.96	31.96	23.83	17.05	19.28	11.87	12.63	233	218	110	184	143	202	279	230	135	172	108	117	GSMUA_Achr10T00790_001	PREDICTED: reticulon-like protein B12 isoform X2 [Musa acuminata subsp. malaccensis]	-	-	GO:0044425//membrane part;GO:0043231//intracellular membrane-bounded organelle	-	-
GSMUA_Achr10G00800_001	16.85	18.12	15.01	17.64	21.33	25.86	29.05	29.79	23.48	24.99	18.38	22.57	774	790	513	577	809	927	1114	1273	815	961	730	916	GSMUA_Achr10T00800_001	PREDICTED: serine/arginine repetitive matrix protein 1-like [Musa acuminata subsp. malaccensis]	Translation;Translation	ko03013//RNA transport;ko03015//mRNA surveillance pathway	-	-	GO:0009987//cellular process
GSMUA_Achr10G00810_001	0.17	0.26	0	0	0.1	0	0.2	0	0	0	0	0	2	3	0	0	1	0	2	0	0	0	0	0	GSMUA_Achr10T00810_001	PREDICTED: probable WRKY transcription factor 49 [Musa acuminata subsp. malaccensis]	-	-	-	GO:0003677//DNA binding	GO:0010467//gene expression
GSMUA_Achr10G00820_001	0.33	0.34	0	0	0	0.42	0	0	0	0	0.71	0	1	1	0	0	0	1	0	0	0	0	2	0	GSMUA_Achr10T00820_001	PREDICTED: probable receptor protein kinase TMK1 [Musa acuminata subsp. malaccensis]	-	-	-	GO:0004175//endopeptidase activity;GO:0046914//transition metal ion binding;GO:0016891//endoribonuclease activity, producing 5'-phosphomonoesters;GO:0097159//organic cyclic compound binding	GO:0019538//protein metabolic process;GO:0090501//RNA phosphodiester bond hydrolysis
GSMUA_Achr10G00830_001	0	0	0	0	0	0	0	0	0	0	0	0	0	0	0	0	0	0	0	0	0	0	0	0	GSMUA_Achr10T00830_001	ORF3, partial [Dioscorea rotundata]	-	-	-	GO:0046872//metal ion binding;GO:0016787//hydrolase activity	GO:0043170;GO:0044238
GSMUA_Achr10G00840_001	306.85	353.75	321.46	149.34	463.98	251.98	162.22	252.83	429.74	227.06	693.39	754.31	5947	6517	4656	2068	7453	3818	2638	4567	6331	3731	11711	12997	GSMUA_Achr10T00840_001	PREDICTED: phosphate metabolism protein 8-like [Musa acuminata subsp. malaccensis]	-	-	-	GO:0003824//catalytic activity	-
GSMUA_Achr10G00850_001	2.15	2.19	1.11	1.07	0.84	1.95	1.65	2.16	1.46	1.95	1.75	2.26	31	30	12	11	10	22	20	29	16	24	22	29	GSMUA_Achr10T00850_001	PREDICTED: kinetochore protein spc25 isoform X2 [Musa acuminata subsp. malaccensis]	-	-	-	-	GO:1903046;GO:0006310//DNA recombination;GO:0044710;GO:0051276//chromosome organization;GO:0007059//chromosome segregation;GO:1902589;GO:0065007//biological regulation;GO:0006974//cellular response to DNA damage stimulus;GO:0007126//meiotic nuclear division
GSMUA_Achr10G00860_001	0.49	0	0	0	0	0	0	0	0	0	0	0	1	0	0	0	0	0	0	0	0	0	0	0	GSMUA_Achr10T00860_001	-	-	-	-	-	-
GSMUA_Achr10G00870_001	48.26	43.52	23.73	16.29	34.24	22.24	5.13	12.79	10.28	17.57	36.68	45.35	1032.46	884.77	379	248.77	606.72	371.82	92	255	167	318.02	683	861.55	GSMUA_Achr10T00870_001	PREDICTED: probable serine/threonine-protein kinase NAK isoform X1 [Musa acuminata subsp. malaccensis]	-	-	-	GO:0004672//protein kinase activity;GO:0032550	GO:0006464//cellular protein modification process
GSMUA_Achr10G00880_001	0	0.24	0	0	0.27	0	0.27	0.24	0.3	0	0	0.25	0	1	0	0	1	0	1	1	1	0	0	1	GSMUA_Achr10T00880_001	-	-	-	-	-	-
GSMUA_Achr10G00890_001	51.44	70.07	14.75	5.01	27.98	13.86	14.45	17.29	8.95	11.83	31.38	30.13	1121	1451	240	78	505	236	264	351	148	218	595	583	GSMUA_Achr10T00890_001	PREDICTED: glucan endo-1,3-beta-glucosidase-like [Musa acuminata subsp. malaccensis]	-	-	GO:0005911//cell-cell junction;GO:0030312	GO:0004553//hydrolase activity, hydrolyzing O-glycosyl compounds	GO:0044238;GO:0010243//response to organonitrogen compound
GSMUA_Achr10G00900_001	64.82	55.92	60.58	106.22	47.09	77.03	106.18	96.03	35.39	42.67	28.42	24.98	2255.99	1847.58	1570.05	2633.97	1354.01	2093.08	3088.74	3110.2	932	1247	857	769.03	GSMUA_Achr10T00900_001	PREDICTED: heat shock cognate 70 kDa protein 2-like [Musa acuminata subsp. malaccensis]	Folding, sorting and degradation;Transcription;Transport and catabolism	ko04141//Protein processing in endoplasmic reticulum;ko03040//Spliceosome;ko04144//Endocytosis	-	GO:0032550	-
GSMUA_Achr10G00910_001	25	18.93	9.07	30.45	23.03	36.1	7.82	5.94	20.02	20.57	27.81	35.04	234	169	64	205	180	265	62	52	144	167	230	295	GSMUA_Achr10T00910_001	PREDICTED: cysteine-rich repeat secretory protein 55-like [Musa acuminata subsp. malaccensis]	-	-	GO:0043231//intracellular membrane-bounded organelle	-	-
GSMUA_Achr10G00920_001	7.46	10.36	9.5	10.06	6.05	9.08	11.3	10.93	5.51	9.65	5.18	8.05	378	498	358	363	253	359	478	515	211	409	227	360	GSMUA_Achr10T00920_001	PREDICTED: uncharacterized protein LOC103999669 isoform X3 [Musa acuminata subsp. malaccensis]	-	-	-	-	-
GSMUA_Achr10G00930_001	0	0	0	0	0	0	0	0	0	0	0	0	0	0	0	0	0	0	0	0	0	0	0	0	GSMUA_Achr10T00930_001	-	-	-	-	-	-
GSMUA_Achr10G00940_001	6.7	9.94	9.02	12.27	7.41	11.49	8.03	9.63	8.84	9.68	8.36	9.26	43	61	44	57	40	58	44	58	44	55	48	54	GSMUA_Achr10T00940_001	Os01g0203300 [Oryza sativa Japonica Group]	-	-	GO:0043231//intracellular membrane-bounded organelle	-	-
GSMUA_Achr10G00950_001	21.74	23.94	7.43	14.52	5.52	6.95	16.05	19.41	7.26	6.31	6.28	9.52	107	113	28	52	23	27	68	90	28	28	28	43	GSMUA_Achr10T00950_001	PREDICTED: E3 ubiquitin-protein ligase MARCH2-like [Musa acuminata subsp. malaccensis]	-	-	-	GO:0046914//transition metal ion binding	-
GSMUA_Achr10G00960_001	4.6	6.42	6.13	13.28	1.72	5.68	15.53	19.63	4.67	5.09	1.9	2.48	58	77	58	120	18	56	165	231	45	55	21	28	GSMUA_Achr10T00960_001	PREDICTED: enoyl-CoA hydratase domain-containing protein 3, mitochondrial [Musa acuminata subsp. malaccensis]	-	-	-	GO:0003824//catalytic activity	GO:0044699;GO:0008152//metabolic process
GSMUA_Achr10G00970_001	2.35	1.14	6.07	4.27	2.49	4.03	5.05	3.76	3.55	3.19	2.01	1.6	150	69	288	194	131	201	269	223	171	170	111	90	GSMUA_Achr10T00970_001	PREDICTED: SCAR-like protein 2 isoform X2 [Musa acuminata subsp. malaccensis]	-	-	-	-	-
GSMUA_Achr10G00980_001	15.97	13.93	15.68	21.03	11.98	17.47	20.22	20.58	15.14	15.67	9.83	14.48	304	252	223	286	189	260	323	365	219	253	163	245	GSMUA_Achr10T00980_001	PREDICTED: mitogen-activated protein kinase 1-like [Musa acuminata subsp. malaccensis]	Signal transduction;Environmental adaptation	ko04075//Plant hormone signal transduction;ko04626//Plant-pathogen interaction	-	GO:0004702//receptor signaling protein serine/threonine kinase activity;GO:0032550	GO:0035556//intracellular signal transduction;GO:0006796//phosphate-containing compound metabolic process;GO:0006950//response to stress;GO:0006464//cellular protein modification process
GSMUA_Achr10G00990_001	2.29	0.95	2.97	8.14	0.54	2.03	2.12	2.91	3.49	4.77	2.76	0.74	10	4	10	26	2	7	8	12	12	19	11	3	GSMUA_Achr10T00990_001	Os01g0210600 [Oryza sativa Japonica Group]	-	-	-	-	-
GSMUA_Achr10G01000_001	0.57	0.27	0.76	0.22	0.25	0.4	0.86	0.5	0.27	0.06	0.12	0.12	11	5	11	3	4	6	14	9	4	1	2	2	GSMUA_Achr10T01000_001	PREDICTED: cytochrome P450 710A1-like [Musa acuminata subsp. malaccensis]	Global and overview maps;Lipid metabolism	ko01110//Biosynthesis of secondary metabolites;ko00100//Steroid biosynthesis	GO:0043231//intracellular membrane-bounded organelle	GO:0046906//tetrapyrrole binding;GO:0046914//transition metal ion binding;GO:0016491//oxidoreductase activity	GO:0044710;GO:0006091//generation of precursor metabolites and energy
GSMUA_Achr10G01010_001	3.24	2.04	5.73	5.47	4.58	14.7	19.15	17.46	7.06	5.17	1.85	2.15	311	186	408.03	373	362	1100	1531.03	1557	510.83	413	153	182	GSMUA_Achr10T01010_001	Glucan synthase-like 4 [Theobroma cacao]	-	-	GO:0016020//membrane	GO:0016740//transferase activity	-
GSMUA_Achr10G01020_001	0.67	0.58	0.88	0.62	0.66	0.99	1.18	0.71	2.31	2.55	0.63	0.25	6	5	6	4	5	7	9	6	16	20	5	2	GSMUA_Achr10T01020_001	PREDICTED: transcription factor PCF5-like [Musa acuminata subsp. malaccensis]	-	-	-	-	-
GSMUA_Achr10G01030_001	0	0	0.31	0	0	0	0	0.25	0	0	0.27	0	0	0	1	0	0	0	0	1	0	0	1	0	GSMUA_Achr10T01030_001	-	-	-	-	-	-
GSMUA_Achr10G01040_001	0.38	0.45	1.07	0.66	0.68	1.02	1.35	0.76	1.18	1.11	0.76	1.11	8	9	17	10	12	17	24	15	19	20	14	21	GSMUA_Achr10T01040_001	PREDICTED: protein CHUP1, chloroplastic-like [Musa acuminata subsp. malaccensis]	-	-	GO:0043231//intracellular membrane-bounded organelle	-	-
GSMUA_Achr10G01050_001	0.1	0	0.96	1.3	0.12	0.26	0.37	0.11	0.27	1.19	0.23	0.58	1	0	7	9	1	2	3	1	2	10	2	5	GSMUA_Achr10T01050_001	General transcription factor IIF subunit 1 [Theobroma cacao]	-	-	GO:0044424	GO:0097159//organic cyclic compound binding;GO:1901363	GO:0008380//RNA splicing
GSMUA_Achr10G01060_001	0	0	0	0	0	0	0	0	0	0	0	0	0	0	0	0	0	0	0	0	0	0	0	0	GSMUA_Achr10T01060_001	PREDICTED: transcription factor SPEECHLESS-like [Musa acuminata subsp. malaccensis]	-	-	-	GO:0005515//protein binding	GO:0044699
GSMUA_Achr10G01070_001	0.18	0.26	0.16	0.09	0.07	0.23	0.22	0.13	0.16	0.07	0	0.27	3	4	2	1	1	3	3	2	2	1	0	4	GSMUA_Achr10T01070_001	PREDICTED: hydroquinone glucosyltransferase-like [Musa acuminata subsp. malaccensis]	-	-	-	-	-
GSMUA_Achr10G01080_001	0.05	0	0	0.19	0	0.12	0.17	0.1	0.31	0.16	0.05	0	1	0	0	3	0	2	3	2	5	3	1	0	GSMUA_Achr10T01080_001	PREDICTED: protein trichome birefringence-like 26 [Musa acuminata subsp. malaccensis]	-	-	-	-	-
GSMUA_Achr10G01090_001	0.2	0	0.04	0.04	0.1	0.29	1.83	0.06	0.15	0.37	0	0.03	7	0	1	1	3	8	54	2	4	11	0	1	GSMUA_Achr10T01090_001	Os02g0258300 [Oryza sativa Japonica Group]	-	-	-	-	-
GSMUA_Achr10G01100_001	0.45	0.12	0.44	1.24	0.13	2.42	0.92	0.48	0.58	1.16	0.5	0.5	4	1	3	8	1	17	7	4	4	9	4	4	GSMUA_Achr10T01100_001	PREDICTED: 60S acidic ribosomal protein P0-like [Musa acuminata subsp. malaccensis]	Translation	ko03010//Ribosome	GO:0030529//ribonucleoprotein complex	-	-
GSMUA_Achr10G01110_001	0.67	0.09	1.24	0.47	0.3	0.97	1	1.17	1.43	1.28	0.67	0.09	8	1	11	4	3	9	10	13	13	13	7	1	GSMUA_Achr10T01110_001	PREDICTED: ethylene-responsive transcription factor CRF1-like [Musa acuminata subsp. malaccensis]	-	-	GO:0043231//intracellular membrane-bounded organelle	GO:0003676//nucleic acid binding;GO:0001071//nucleic acid binding transcription factor activity	GO:0010468//regulation of gene expression;GO:0034645//cellular macromolecule biosynthetic process
GSMUA_Achr10G01120_001	416.76	460.1	471.64	538.61	387.83	368.77	522.55	497.31	277.23	318.74	318.9	349.07	3339.49	3519.59	2857.35	3111.17	2601.61	2320.12	3556.97	3732.85	1713.18	2232.44	2268.7	2525.79	GSMUA_Achr10T01120_001	PREDICTED: ubiquitin-conjugating enzyme E2 10 [Musa acuminata subsp. malaccensis]	Folding, sorting and degradation;Folding, sorting and degradation	ko04141//Protein processing in endoplasmic reticulum;ko04120//Ubiquitin mediated proteolysis	-	GO:0003824//catalytic activity	-
GSMUA_Achr10G01130_001	2.56	2.48	3.74	3.69	2.48	3.86	8.21	6.01	2.84	3.29	2.16	2.23	101	93	110	104	81	119	271	221	85	109	74	78	GSMUA_Achr10T01130_001	PREDICTED: BTB/POZ domain-containing protein POB1-like isoform X2 [Musa acuminata subsp. malaccensis]	-	-	-	-	-
GSMUA_Achr10G01140_001	8.59	8.88	9.04	12.78	3.2	6.16	5.06	3.74	3.66	7.11	6.54	5.17	123	121	97	131	38	69	61	50	40	87	82	66	GSMUA_Achr10T01140_001	Os05g0215600 [Oryza sativa Japonica Group]	-	-	-	-	GO:0009814//defense response, incompatible interaction
GSMUA_Achr10G01150_001	43.82	34.65	47.48	21.37	59.96	31.83	32.44	58.72	29.79	16.92	80.09	135.52	517.16	389.53	421	180.97	589.15	294.23	323.1	647.4	269	171.68	830.78	1432.09	GSMUA_Achr10T01150_001	PREDICTED: WRKY transcription factor 22-like [Musa acuminata subsp. malaccensis]	Environmental adaptation	ko04626//Plant-pathogen interaction	-	GO:0003677//DNA binding	GO:0050789//regulation of biological process;GO:0010467//gene expression
GSMUA_Achr10G01160_001	8.68	5.26	5.98	10.09	5.68	8.21	22.96	18.21	8.47	8.95	3.97	2.82	257	148	132	213	139	190	569	502	190	223	102	74	GSMUA_Achr10T01160_001	PREDICTED: proline-rich receptor-like protein kinase PERK1 [Musa acuminata subsp. malaccensis]	-	-	GO:0043231//intracellular membrane-bounded organelle	GO:0004713//protein tyrosine kinase activity;GO:0032550;GO:0005198//structural molecule activity	GO:0006468//protein phosphorylation
GSMUA_Achr10G01170_001	0	0	0	0	0	0	0.31	0	0	0.63	0.3	0	0	0	0	0	0	0	1	0	0	2	1	0	GSMUA_Achr10T01170_001	Ras-related protein Rab7 [Triticum urartu]	Transport and catabolism;Transport and catabolism	ko04145//Phagosome;ko04144//Endocytosis	-	GO:0032550	GO:0008104//protein localization;GO:0035556//intracellular signal transduction
GSMUA_Achr10G01180_001	0.49	2.01	0.61	1.95	0.56	3.05	2.72	1.53	1.19	1.47	1.01	2.02	1	4	1	3	1	5	5	3	2	3	2	4	GSMUA_Achr10T01180_001	PREDICTED: ras-related protein Rab7 [Musa acuminata subsp. malaccensis]	Transport and catabolism;Transport and catabolism	ko04145//Phagosome;ko04144//Endocytosis	-	GO:0003824//catalytic activity;GO:0032550	GO:0008104//protein localization;GO:0035556//intracellular signal transduction
GSMUA_Achr10G01190_001	27.1	22.53	37.17	54.28	27.67	30.26	53.89	59.12	28.38	28.45	19.3	19.31	690	545	706	986	583	602	1149	1402	548	611	427	436	GSMUA_Achr10T01190_001	PREDICTED: eukaryotic translation initiation factor 3 subunit L-like [Musa acuminata subsp. malaccensis]	-	-	GO:0043234//protein complex;GO:0070993	GO:0008135//translation factor activity, nucleic acid binding	GO:0006417//regulation of translation;GO:0022618//ribonucleoprotein complex assembly
GSMUA_Achr10G01200_001	0	0	0	0	0	0	0	0.05	0	0	0	0	0	0	0	0	0	0	0	1	0	0	0	0	GSMUA_Achr10T01200_001	PREDICTED: vegetative incompatibility protein HET-E-1-like [Musa acuminata subsp. malaccensis]	-	-	-	GO:0016787//hydrolase activity;GO:0016740//transferase activity	GO:0008152//metabolic process
GSMUA_Achr10G01210_001	3.54	3.46	3.75	4.09	2.82	6.31	6.81	9.07	4.75	6.9	3.73	4.58	30	28	24	25	20	42	49	72	31	51	28	35	GSMUA_Achr10T01210_001	PREDICTED: adenosine deaminase-like protein isoform X1 [Musa acuminata subsp. malaccensis]	Global and overview maps;Nucleotide metabolism	ko01100//Metabolic pathways;ko00230//Purine metabolism	-	GO:0016787//hydrolase activity	GO:0009127//purine nucleoside monophosphate biosynthetic process
GSMUA_Achr10G01220_001	8.72	9.88	11.67	15.85	8.36	18.61	29.42	35.52	13.32	13.47	8.24	11.16	47	51	48	62	38	79	136	180	56	65	40	55	GSMUA_Achr10T01220_001	PREDICTED: adenosine deaminase-like protein isoform X2 [Musa acuminata subsp. malaccensis]	Global and overview maps;Nucleotide metabolism	ko01100//Metabolic pathways;ko00230//Purine metabolism	-	GO:0003824//catalytic activity	GO:0008152//metabolic process
GSMUA_Achr10G01230_001	0	0	0	0	0	0	0	0	0	0	0	0	0	0	0	0	0	0	0	0	0	0	0	0	GSMUA_Achr10T01230_001	-	-	-	-	-	-
GSMUA_Achr10G01240_001	0	0	0	0	0	0	0	0	0	0	0	0	0	0	0	0	0	0	0	0	0	0	0	0	GSMUA_Achr10T01240_001	PREDICTED: acyl carrier protein 2, mitochondrial-like [Phoenix dactylifera]	Global and overview maps;Energy metabolism	ko01100//Metabolic pathways;ko00190//Oxidative phosphorylation	GO:0044425//membrane part;GO:0044429//mitochondrial part	GO:0046914//transition metal ion binding	GO:0007275//multicellular organismal development;GO:0006950//response to stress;GO:0006631//fatty acid metabolic process
GSMUA_Achr10G01250_001	12.22	1123.28	40.11	184.49	3.56	132.91	399.9	689.53	21.45	8.06	0.3	3.03	236	20623	579	2546	57	2007	6481	12413	315	132	5	52	GSMUA_Achr10T01250_001	PREDICTED: glucan endo-1,3-beta-glucosidase-like [Musa acuminata subsp. malaccensis]	-	-	-	GO:0008422//beta-glucosidase activity	GO:0044238
GSMUA_Achr10G01260_001	89.25	85.26	117.01	178.27	101.71	109.99	158.67	177.8	113.23	123.23	75.42	76.35	991	902	977	1421	941	957	1488	1845	963	1179	737	760	GSMUA_Achr10T01260_001	PREDICTED: nascent polypeptide-associated complex subunit alpha-like protein 1 [Musa acuminata subsp. malaccensis]	-	-	-	-	-
GSMUA_Achr10G01270_001	1.07	0.99	1.93	3.43	1.59	2.49	3.07	3.04	1.07	2.51	1.87	1.62	17	15	23	39	21	31	41	45	13	34	26	23	GSMUA_Achr10T01270_001	Os02g0754600 [Oryza sativa Japonica Group]	-	-	-	-	-
GSMUA_Achr10G01280_001	32.49	30.47	37.28	59.88	33.83	46.44	48.58	48.85	34.34	35.76	35.58	29.26	411	367	354	543	356	460	518	577	332	388	395	331	GSMUA_Achr10T01280_001	PREDICTED: serine/threonine-protein phosphatase 2A 65 kDa regulatory subunit A beta isoform-like [Musa acuminata subsp. malaccensis]	Translation	ko03015//mRNA surveillance pathway	GO:0071944//cell periphery;GO:0044424	-	GO:0065008;GO:0009791//post-embryonic development;GO:0048513//organ development;GO:0016043//cellular component organization;GO:0006464//cellular protein modification process;GO:0009416//response to light stimulus;GO:0019222//regulation of metabolic process;GO:1901575;GO:0009738//abscisic acid-activated signaling pathway;GO:0044249//cellular biosynthetic process
GSMUA_Achr10G01290_001	0	0	0	0	0	0	0	0	0	0	0	0	0	0	0	0	0	0	0	0	0	0	0	0	GSMUA_Achr10T01290_001	-	-	-	-	-	-
GSMUA_Achr10G01300_001	60.38	79.93	67.97	46.14	44.11	45.75	150.33	163.94	48.43	37.43	31.05	51.94	1703	2141	1429	928	1029	1008	3548	4305	1035	889	760	1298	GSMUA_Achr10T01300_001	PHD finger family protein [Populus trichocarpa]	-	-	-	GO:0046914//transition metal ion binding	-
GSMUA_Achr10G01310_001	0	0	0	0	0	0	0	0	0	0	0	0	0	0	0	0	0	0	0	0	0	0	0	0	GSMUA_Achr10T01310_001	-	-	-	-	-	-
GSMUA_Achr10G01320_001	2.45	2.25	2.27	3.95	1.59	2.25	3.96	4.58	1.57	2.14	2.73	2.4	39	34	27	45	21	28	53	68	19	29	38	34	GSMUA_Achr10T01320_001	PREDICTED: three prime repair exonuclease 2-like [Musa acuminata subsp. malaccensis]	-	-	GO:0043231//intracellular membrane-bounded organelle	GO:0004518//nuclease activity;GO:0097159//organic cyclic compound binding	GO:0090304
GSMUA_Achr10G01330_001	8.53	6	10.04	6.92	5.15	5.58	8.14	7.89	7.22	6.46	9.48	8.67	25	17	23	15	13	13	21	22	17	18	26	24	GSMUA_Achr10T01330_001	Sn1-specific diacylglycerol lipase alpha [Gossypium arboreum]	-	-	-	GO:0016787//hydrolase activity	GO:0006629//lipid metabolic process
GSMUA_Achr10G01340_001	10.91	9.61	9.67	11.43	6.99	8.3	5.32	6.39	5.34	5.77	8.23	9.86	82	69	55	62	44	49	34	45	31	38	55	67	GSMUA_Achr10T01340_001	Os01g0309900 [Oryza sativa Japonica Group]	-	-	-	GO:0003824//catalytic activity	GO:0006629//lipid metabolic process
GSMUA_Achr10G01350_001	12.37	9.85	9.91	16.58	8.55	8.78	7	8.83	6.35	6.41	6.72	8.41	153	116	92	147	88	85	73	102	60	68	73	93	GSMUA_Achr10T01350_001	Sn1-specific diacylglycerol lipase alpha [Morus notabilis]	-	-	-	-	-
GSMUA_Achr10G01360_001	8.01	5.17	8.64	8.89	5.15	8.95	7.98	8.03	8.31	8.89	5.56	5.19	65	40	53	52	35	57	55	61	52	63	40	38	GSMUA_Achr10T01360_001	PREDICTED: protein polybromo-1-like [Musa acuminata subsp. malaccensis]	-	-	GO:0043231//intracellular membrane-bounded organelle	GO:0046914//transition metal ion binding	-
GSMUA_Achr10G01370_001	0	0	0	0	0.42	0	0	0	0.46	0	0.4	0.4	0	0	0	0	1	0	0	0	1	0	1	1	GSMUA_Achr10T01370_001	-	-	-	-	-	-
GSMUA_Achr10G01380_001	0.28	0.21	0.37	0.22	0.19	0.1	1.7	2.63	0.31	0.19	0.05	0.49	7	5	7	4	4	2	36	62	6	4	1	11	GSMUA_Achr10T01380_001	PREDICTED: sugar transporter ERD6-like 16 isoform X1 [Musa acuminata subsp. malaccensis]	-	-	GO:0031224//intrinsic component of membrane	GO:0022857//transmembrane transporter activity	GO:0044765;GO:0044763
GSMUA_Achr10G01390_001	23.54	15.13	26.81	42.14	15.65	24.28	32.72	33.2	22.98	24.01	16.35	16.53	322	197	275	413	178	260	377	424	240	281	196	202	GSMUA_Achr10T01390_001	PREDICTED: BI1-like protein [Musa acuminata subsp. malaccensis]	-	-	GO:0031224//intrinsic component of membrane	-	GO:0016192//vesicle-mediated transport;GO:0006605//protein targeting
GSMUA_Achr10G01400_001	9.38	10.96	18.08	29.03	22.42	26.73	34.05	33.1	22.5	19.22	8.79	8.52	356	395	511	785	703	792	1080	1169	646	612	289	286	GSMUA_Achr10T01400_001	PREDICTED: probable 1-deoxy-D-xylulose-5-phosphate synthase, chloroplastic [Musa acuminata subsp. malaccensis]	Global and overview maps;Global and overview maps;Metabolism of terpenoids and polyketides	ko01100//Metabolic pathways;ko01110//Biosynthesis of secondary metabolites;ko00900//Terpenoid backbone biosynthesis	-	GO:0016744	GO:0006721//terpenoid metabolic process
GSMUA_Achr10G01410_001	17.32	10.18	22.01	58.53	18.69	50.99	47.67	46.2	70.95	72.92	22.16	46.55	270	151	257	653	242	622	625	672	843	969	302	647	GSMUA_Achr10T01410_001	PREDICTED: WAT1-related protein At5g07050-like [Musa acuminata subsp. malaccensis]	-	-	GO:0031224//intrinsic component of membrane;GO:0043231//intracellular membrane-bounded organelle	GO:0005215//transporter activity	GO:0044763
GSMUA_Achr10G01420_001	3.78	3.64	6.22	8.98	5.47	6.14	9.72	8.74	8.82	7.74	4.3	5.14	96	88	118	163	115	122	207	207	170	166	95	116	GSMUA_Achr10T01420_001	PREDICTED: protein FLX-like 3 isoform X2 [Musa acuminata subsp. malaccensis]	-	-	-	-	-
GSMUA_Achr10G01430_001	1.01	1.55	4.03	4.55	1.96	4.46	4.97	4.49	2.44	3.44	1.68	3.82	13	19	39	42	21	45	54	54	24	38	19	44	GSMUA_Achr10T01430_001	PREDICTED: protein FLX-like 3 isoform X1 [Musa acuminata subsp. malaccensis]	-	-	-	-	-
GSMUA_Achr10G01440_001	14.1	11.55	10.51	17.34	8.85	10.38	16.04	13.64	8.54	10.76	7.5	8.5	414	322	230	363	215	238	394	373	190	266	191	221	GSMUA_Achr10T01440_001	DNA binding protein [Zea mays]	-	-	-	-	-
GSMUA_Achr10G01450_001	19.6	0.38	0.64	1.18	2.04	2.17	2.01	0.52	3.48	5.16	0.41	0.27	161	3	4	7	14	14	14	4	22	37	3	2	GSMUA_Achr10T01450_001	PREDICTED: glutathione transferase GST 23-like [Musa acuminata subsp. malaccensis]	Metabolism of other amino acids	ko00480//Glutathione metabolism	-	GO:0016740//transferase activity	-
GSMUA_Achr10G01460_001	0	0	0	0	0	0	0	0	0	0	0	0	0	0	0	0	0	0	0	0	0	0	0	0	GSMUA_Achr10T01460_001	PREDICTED: PX domain-containing protein kinase-like protein [Musa acuminata subsp. malaccensis]	-	-	-	-	-
GSMUA_Achr10G01470_001	0	0	0	0	0	0	0	0	0	0	0	0	0	0	0	0	0	0	0	0	0	0	0	0	GSMUA_Achr10T01470_001	PREDICTED: PX domain-containing protein kinase-like protein [Musa acuminata subsp. malaccensis]	-	-	-	-	-
GSMUA_Achr10G01480_001	2.12	3.24	1.91	6.98	3.15	10.6	2.27	1.78	3.76	1.99	1.1	0.27	9	13	6	21	11	35	8	7	12	7	4	1	GSMUA_Achr10T01480_001	PREDICTED: PX domain-containing protein kinase-like protein [Musa acuminata subsp. malaccensis]	-	-	-	-	-
GSMUA_Achr10G01490_001	0	0	0	0	0	0	0	0	0	0	0	0	0	0	0	0	0	0	0	0	0	0	0	0	GSMUA_Achr10T01490_001	PREDICTED: sigma factor binding protein 1, chloroplastic-like [Musa acuminata subsp. malaccensis]	-	-	-	-	-
GSMUA_Achr10G01500_001	206.54	173.84	313.79	455.22	179.73	251.92	444.13	512.94	256.68	243.57	119.59	149.26	2242	1798	2562	3548	1626	2143	4073	5204	2135	2280	1143	1453	GSMUA_Achr10T01500_001	PREDICTED: somatic embryogenesis receptor kinase 1-like [Musa acuminata subsp. malaccensis]	-	-	-	GO:0016628//oxidoreductase activity, acting on the CH-CH group of donors, NAD or NADP as acceptor;GO:0016772//transferase activity, transferring phosphorus-containing groups	GO:0044710;GO:0006796//phosphate-containing compound metabolic process
GSMUA_Achr10G01510_001	17.53	18.61	24.72	34.87	17.86	18.01	36.94	36.97	21.46	23.53	20.95	14.44	155	157	165	222	132	125	277	306	146	181	164	115	GSMUA_Achr10T01510_001	PREDICTED: calmodulin [Musa acuminata subsp. malaccensis]	Environmental adaptation;Signal transduction	ko04626//Plant-pathogen interaction;ko04070//Phosphatidylinositol signaling system	-	GO:0046872//metal ion binding	-
GSMUA_Achr10G01520_001	8.03	3.84	9.1	8.42	4.87	7.81	31.96	11.49	13.93	11.21	4.53	1.69	101	46	86	76	51	77	339	135	134	121	50	19	GSMUA_Achr10T01520_001	PREDICTED: dihydrofolate reductase-like [Musa acuminata subsp. malaccensis]	-	-	-	GO:0046872//metal ion binding	-
GSMUA_Achr10G01530_001	0	0	1	0.52	0	0	0.89	0	0	0	0	0	0	0	2	1	0	0	2	0	0	0	0	0	GSMUA_Achr10T01530_001	-	-	-	-	-	-
GSMUA_Achr10G01540_001	9.5	11.24	45.94	51.47	26.13	23.57	48.54	29.05	62.26	45.42	50.15	47.14	61	69	224	239	141	119	266	175	310	258	288	275	GSMUA_Achr10T01540_001	PREDICTED: calmodulin-binding protein 25-like [Jatropha curcas]	-	-	-	-	-
GSMUA_Achr10G01550_001	7.87	7.76	11.95	14.14	9.16	13.4	16.89	14.83	16.56	15.32	7.8	14.3	188	176	213	241	181	250	338	330	300	309	162	303	GSMUA_Achr10T01550_001	PREDICTED: SUN domain-containing protein 3-like [Musa acuminata subsp. malaccensis]	-	-	GO:0043231//intracellular membrane-bounded organelle	-	-
GSMUA_Achr10G01560_001	4.67	5.75	6.01	6.74	2.38	5.15	7.35	9.54	6.59	7.19	3.78	4.06	16	19	16	17	7	14	22	31	18	23	12	13	GSMUA_Achr10T01560_001	PREDICTED: chaperone protein dnaJ 72 [Musa acuminata subsp. malaccensis]	-	-	-	-	-
GSMUA_Achr10G01570_001	2.45	3.04	3.02	4.87	3.1	3.7	4.66	5.05	2.76	2.6	1.03	1.85	16	19	15	23	17	19	26	31	14	15	6	11	GSMUA_Achr10T01570_001	PREDICTED: chaperone protein dnaJ 72 [Musa acuminata subsp. malaccensis]	-	-	-	-	-
GSMUA_Achr10G01580_001	0.59	0.74	2.49	1.47	1.26	1.35	5.12	6.15	1.53	1.08	0.53	1.04	5	6	16	9	9	9	37	49	10	8	4	8	GSMUA_Achr10T01580_001	PREDICTED: paramyosin-like [Musa acuminata subsp. malaccensis]	-	-	-	-	-
GSMUA_Achr10G01590_001	1.24	0.45	1.16	0.2	1.15	1.18	1.24	0.9	0.57	1.3	0.27	0.42	43	15	30	5	33	32	36	29	15	38	8	13	GSMUA_Achr10T01590_001	PREDICTED: paramyosin-like [Musa acuminata subsp. malaccensis]	-	-	-	-	-
GSMUA_Achr10G01600_001	1.71	1.06	2.14	3.36	2.65	2.69	8.44	4.84	4.85	4.3	1.82	1.79	17	10	16	24	22	21	71	45	37	37	16	16	GSMUA_Achr10T01600_001	PREDICTED: ABSCISIC ACID-INSENSITIVE 5-like protein 3 isoform X1 [Musa acuminata subsp. malaccensis]	Signal transduction	ko04075//Plant hormone signal transduction	-	-	-
GSMUA_Achr10G01610_001	0	0	0	0	0	0	0	0	0	0	0	0	0	0	0	0	0	0	0	0	0	0	0	0	GSMUA_Achr10T01610_001	-	-	-	-	-	-
GSMUA_Achr10G01620_001	0.27	0.1	0	0.25	0	0	0	0	0.12	0	0.1	0	3	1	0	2	0	0	0	0	1	0	1	0	GSMUA_Achr10T01620_001	PREDICTED: myb-related protein 306-like [Musa acuminata subsp. malaccensis]	-	-	-	-	-
GSMUA_Achr10G01630_001	4.56	4.56	0.71	0	0.64	3.54	5.64	5.32	0	1.11	0	2.32	8	7.82	1	0	1	5	9	9	0	2	0	4	GSMUA_Achr10T01630_001	-	-	-	-	-	-
GSMUA_Achr10G01640_001	0	0	0	0	0	0	0	0	0	0	0	0	0	0	0	0	0	0	0	0	0	0	0	0	GSMUA_Achr10T01640_001	PREDICTED: myb-related protein 306-like [Musa acuminata subsp. malaccensis]	-	-	-	-	-
GSMUA_Achr10G01650_001	0.98	2.06	2.87	2.33	2.34	2.02	3.37	5.14	1.73	1.38	1.51	2.32	33	66	72	56	65	53	95	161	44	39	44	69	GSMUA_Achr10T01650_001	PREDICTED: phospholipid-transporting ATPase 1-like [Musa acuminata subsp. malaccensis]	-	-	GO:0031224//intrinsic component of membrane	GO:0032550;GO:0046872//metal ion binding;GO:0005548//phospholipid transporter activity;GO:0003824//catalytic activity	GO:0015914//phospholipid transport
GSMUA_Achr10G01660_001	0.2	0.53	0.68	0.43	0.31	0.65	1.03	0.87	0	0.18	0.12	0.11	4	10	10	6	5	10	17	16	0	3	2	2	GSMUA_Achr10T01660_001	PREDICTED: phospholipid-transporting ATPase 1-like [Musa acuminata subsp. malaccensis]	-	-	-	GO:0005488//binding	GO:0044763;GO:0006811//ion transport
GSMUA_Achr10G01670_001	0	0	0.77	0	0	0	0	0	0	0	0	0	0	0	1	0	0	0	0	0	0	0	0	0	GSMUA_Achr10T01670_001	-	-	-	-	-	-
GSMUA_Achr10G01680_001	4.05	1.28	5.75	4.96	3.85	6.7	11.33	6.63	6.54	10.73	4.85	4.93	103	31	109	90	81	133	241	157	126	230	107	111	GSMUA_Achr10T01680_001	PREDICTED: zinc finger CCCH domain-containing protein 53-like isoform X1 [Musa acuminata subsp. malaccensis]	-	-	-	GO:0005488//binding	-
GSMUA_Achr10G01690_001	0	0.02	0.03	0	0.08	0.03	0.17	0.28	0.12	0.11	0.05	0.13	0	1	1	0	3	1	6	11	4	4	2	5	GSMUA_Achr10T01690_001	PREDICTED: probable leucine-rich repeat receptor-like protein kinase At5g49770 [Musa acuminata subsp. malaccensis]	-	-	-	GO:0004672//protein kinase activity	GO:0044237//cellular metabolic process
GSMUA_Achr10G01700_001	0	0	0.09	0	0.08	0	0	0	0	0	0	0	0	0	1	0	1	0	0	0	0	0	0	0	GSMUA_Achr10T01700_001	PREDICTED: reticulon-like protein B2 [Musa acuminata subsp. malaccensis]	-	-	GO:0031090//organelle membrane;GO:0031224//intrinsic component of membrane;GO:0043231//intracellular membrane-bounded organelle	-	-
GSMUA_Achr10G01710_001	29.42	29.8	45.39	72.83	20.33	38.1	66.1	54.2	28.11	31.46	18.54	24.09	666	641	767	1177	381	674	1254	1143	483	602	365	484	GSMUA_Achr10T01710_001	PREDICTED: autophagy-related protein 18d-like [Musa acuminata subsp. malaccensis]	-	-	-	-	GO:0044237//cellular metabolic process
GSMUA_Achr10G01720_001	14.9	13.51	17.53	26.84	14.53	15.18	18.18	19.87	13.19	16.07	13.93	12.55	368	317	323	473	297	293	376	457	247	335	299	275	GSMUA_Achr10T01720_001	Os01g0168300 [Oryza sativa Japonica Group]	-	-	GO:0043231//intracellular membrane-bounded organelle	-	-
GSMUA_Achr10G01730_001	0.09	0.28	0.24	0	0.21	0.11	0	0.1	0	0	0	0	1	3	2	0	2	1	0	1	0	0	0	0	GSMUA_Achr10T01730_001	PREDICTED: acid phosphatase 1-like [Musa acuminata subsp. malaccensis]	-	-	-	GO:0016791//phosphatase activity	GO:0006796//phosphate-containing compound metabolic process
GSMUA_Achr10G01740_001	0	0	0	0	0	0	0	0	0	0	0	0	0	0	0	0	0	0	0	0	0	0	0	0	GSMUA_Achr10T01740_001	PREDICTED: dual specificity protein kinase shkD-like [Musa acuminata subsp. malaccensis]	-	-	-	-	-
GSMUA_Achr10G01750_001	1.2	0.61	2.32	3.74	3	3.7	9.74	8.9	2.66	2.63	0.7	2.15	34.67	16.73	50.08	77.29	71.81	83.63	236.06	239.89	58.37	64.01	17.59	55.26	GSMUA_Achr10T01750_001	PREDICTED: receptor-like protein kinase FERONIA isoform X2 [Musa acuminata subsp. malaccensis]	-	-	-	GO:0004672//protein kinase activity	GO:0044237//cellular metabolic process
GSMUA_Achr10G01760_001	0.32	1.99	5.01	7.23	7.92	5.56	1.18	2.76	11.69	4.41	3.54	11.44	2	12	24	33	41.97	27.54	6.34	16.31	57.18	24.64	20	65.55	GSMUA_Achr10T01760_001	PREDICTED: receptor-like protein kinase FERONIA isoform X2 [Musa acuminata subsp. malaccensis]	-	-	GO:0043231//intracellular membrane-bounded organelle	GO:0004672//protein kinase activity;GO:0032550	GO:0006796//phosphate-containing compound metabolic process;GO:0006464//cellular protein modification process
GSMUA_Achr10G01770_001	0	0	0.27	0	0.24	0	0	0.22	0.29	0.24	0	0	0	0	1	0	0.97	0	0	1	1.08	0.97	0	0	GSMUA_Achr10T01770_001	PREDICTED: receptor-like protein kinase FERONIA, partial [Musa acuminata subsp. malaccensis]	-	-	-	GO:0016301//kinase activity	-
GSMUA_Achr10G01780_001	2.77	2.25	6.71	7.02	5.24	4.21	7.45	8.41	4.33	4.13	4.98	4.95	53	41	96	96	83.03	63	119.65	150.02	63.01	67	83	84.14	GSMUA_Achr10T01780_001	PREDICTED: receptor-like protein kinase FERONIA, partial [Musa acuminata subsp. malaccensis]	-	-	GO:0016020//membrane	GO:1901363;GO:0004672//protein kinase activity;GO:0036094//small molecule binding;GO:0097159//organic cyclic compound binding	GO:0044763;GO:0044707;GO:0006468//protein phosphorylation;GO:0009628//response to abiotic stimulus;GO:0044767;GO:0044723;GO:0006950//response to stress;GO:0051704
GSMUA_Achr10G01790_001	14.03	12.61	16.56	25.64	14.12	13.93	24.79	26.39	13.71	12.02	9.62	10.65	295	252	260	385	246	229	437	517	219	214	176	199	GSMUA_Achr10T01790_001	PREDICTED: developmentally-regulated G-protein 2 [Musa acuminata subsp. malaccensis]	-	-	-	GO:0032550;GO:0003824//catalytic activity	-
GSMUA_Achr10G01800_001	0.95	0.72	1.44	1.51	0.87	1.6	2.5	2.31	1.66	1.81	0.65	0.91	32	23	36	36	24	42	70	72	42	51	19	27	GSMUA_Achr10T01800_001	PREDICTED: uncharacterized aarF domain-containing protein kinase At1g79600, chloroplastic-like [Musa acuminata subsp. malaccensis]	-	-	GO:0044434	GO:0032550;GO:0016301//kinase activity	GO:0006464//cellular protein modification process;GO:0031279//regulation of cyclase activity;GO:0031647//regulation of protein stability;GO:0006796//phosphate-containing compound metabolic process
GSMUA_Achr10G01810_001	0	0	0	0	0	0	0	0	0	0	0	0	0	0	0	0	0	0	0	0	0	0	0	0	GSMUA_Achr10T01810_001	-	-	-	-	-	-
GSMUA_Achr10G01820_001	7.71	7.19	9.6	8.95	8.19	6.87	17.92	15.55	6.36	5.47	5.66	7.03	158	140	147	131	139	110	308	297	99	95	101	128	GSMUA_Achr10T01820_001	PREDICTED: uncharacterized membrane protein At1g06890-like [Musa acuminata subsp. malaccensis]	-	-	GO:0031224//intrinsic component of membrane	-	-
GSMUA_Achr10G01830_001	99.12	138.92	158.31	212.02	74.72	97.5	114.61	160.7	110.76	96.49	69.17	81.12	1524	2032	1823	2333	954	1173	1482	2305	1298	1265	930	1112	GSMUA_Achr10T01830_001	PREDICTED: proactivator polypeptide-like 1 [Musa acuminata subsp. malaccensis]	-	-	-	-	GO:0044238
GSMUA_Achr10G01840_001	3.12	7.44	11.46	25.29	2.94	56.01	38	23.12	9.26	6.87	0.58	0.09	37	84	102	215	29	520	380	256	84	70	6	1	GSMUA_Achr10T01840_001	PREDICTED: cationic peroxidase 1-like [Musa acuminata subsp. malaccensis]	-	-	GO:0043231//intracellular membrane-bounded organelle	GO:0005488//binding;GO:0003824//catalytic activity	-
GSMUA_Achr10G01850_001	5.57	4.12	6.79	8.64	3.77	6.91	11.07	6.13	5.85	4.67	2.41	2.63	71	50	65	79	40	69	119	73	57	51	27	30	GSMUA_Achr10T01850_001	PREDICTED: U2 small nuclear ribonucleoprotein B''-like [Musa acuminata subsp. malaccensis]	-	-	GO:0044423;GO:0032991//macromolecular complex	GO:0036094//small molecule binding;GO:0003723//RNA binding	GO:0000377
GSMUA_Achr10G01860_001	0	0	0	0	0	0	0	0	0	0	0	0	0	0	0	0	0	0	0	0	0	0	0	0	GSMUA_Achr10T01860_001	PREDICTED: CASP-like protein Os05g0344400 [Musa acuminata subsp. malaccensis]	-	-	GO:0031224//intrinsic component of membrane	-	-
GSMUA_Achr10G01870_001	0	0	0	0	0	0	0	0	0	0	0	0	0	0	0	0	0	0	0	0	0	0	0	0	GSMUA_Achr10T01870_001	Photosystem Q(B) protein [Morus notabilis]	Global and overview maps;Energy metabolism	ko01100//Metabolic pathways;ko00195//Photosynthesis	-	-	-
GSMUA_Achr10G01880_001	0.78	0.39	1.54	2.58	0.72	1.53	7.15	3.27	2.07	2.51	0.48	0.78	17	8	25	40	13	26	130	66	34	46	9	15	GSMUA_Achr10T01880_001	Os02g0730400 [Oryza sativa Japonica Group]	-	-	-	-	-
GSMUA_Achr10G01890_001	0.67	0.39	0.1	0.31	0.9	0.76	0.71	0.96	0.68	0.61	0.68	0.67	9	5	1	3	10	8	8	12	7	7	8	8	GSMUA_Achr10T01890_001	PREDICTED: AP-1 complex subunit gamma-2-like [Musa acuminata subsp. malaccensis]	-	-	GO:0043231//intracellular membrane-bounded organelle;GO:0030119//AP-type membrane coat adaptor complex	GO:0022892	GO:0015031//protein transport
GSMUA_Achr10G01900_001	1.91	0.98	0.6	0	2.73	1.79	2.66	1	0	0.96	0.5	0.99	4	2	1	0	5	3	5	2	0	2	1	2	GSMUA_Achr10T01900_001	PREDICTED: AP-1 complex subunit gamma-2-like [Musa acuminata subsp. malaccensis]	-	-	GO:0043231//intracellular membrane-bounded organelle;GO:0030119//AP-type membrane coat adaptor complex	GO:0022892	GO:0015031//protein transport
GSMUA_Achr10G01910_001	0.92	0.77	0.41	1.03	0.96	0.47	0.95	1.71	0.16	0.86	1.05	0.89	15	12	5	12	13	6	13	26	2	12	15	13	GSMUA_Achr10T01910_001	PREDICTED: AP-1 complex subunit gamma-2-like [Musa acuminata subsp. malaccensis]	-	-	GO:0043231//intracellular membrane-bounded organelle;GO:0030119//AP-type membrane coat adaptor complex	GO:0022892	GO:0015031//protein transport
GSMUA_Achr10G01920_001	0.08	0.08	0	0	0	0	0.18	0	0	0.09	0.09	0	1	1	0	0	0	0	2	0	0	1	1	0	GSMUA_Achr10T01920_001	PREDICTED: RING-H2 finger protein ATL46-like [Musa acuminata subsp. malaccensis]	-	-	-	-	-
GSMUA_Achr10G01930_001	0.07	0.08	0.19	0.41	0.09	0	0.6	0.39	0.29	0.34	0	0	1	1	2	4	1	0	7	5	3	4	0	0	GSMUA_Achr10T01930_001	PREDICTED: transcription factor LHW-like isoform X1 [Phoenix dactylifera]	-	-	-	-	-
GSMUA_Achr10G01940_001	0	0.47	0.3	0	0	0.29	0.27	0.72	0	0.27	0.26	0	0	2	1	0	0	1	1	3	0	1	1	0	GSMUA_Achr10T01940_001	PREDICTED: probable GPI-anchored adhesin-like protein PGA55 [Prunus mume]	-	-	-	GO:0005488//binding	-
GSMUA_Achr10G01950_001	6.97	9.14	10.15	11.77	7.06	7.07	8.1	8.88	5.34	6.19	8.81	6.51	35	44	39	43	30	28	35	42	21	28	40	30	GSMUA_Achr10T01950_001	PREDICTED: probable alpha-mannosidase I MNS5 isoform X2 [Musa acuminata subsp. malaccensis]	-	-	GO:0043231//intracellular membrane-bounded organelle;GO:0031224//intrinsic component of membrane;GO:0031090//organelle membrane	GO:0046872//metal ion binding;GO:0015924	GO:0000278//mitotic cell cycle;GO:0006464//cellular protein modification process
GSMUA_Achr10G01960_001	1.16	1.42	1.78	1.6	0.92	1.23	2.71	2.06	1.49	1.94	1.29	3.18	6	7	7	6	4	5	12	10	6	9	6	15	GSMUA_Achr10T01960_001	PREDICTED: probable alpha-mannosidase I MNS5 isoform X4 [Musa acuminata subsp. malaccensis]	Folding, sorting and degradation	ko04141//Protein processing in endoplasmic reticulum	GO:0043231//intracellular membrane-bounded organelle;GO:0031224//intrinsic component of membrane;GO:0031090//organelle membrane	GO:0046872//metal ion binding;GO:0015924	GO:0000278//mitotic cell cycle;GO:0006464//cellular protein modification process
GSMUA_Achr10G01970_001	4.44	5.24	2.58	4.25	4.44	3.54	4.93	6.63	2.29	4.18	2.84	4.44	48	54	21	33	40	30	45	67	19	39	27	43	GSMUA_Achr10T01970_001	PREDICTED: probable alpha-mannosidase I MNS5 isoform X4 [Musa acuminata subsp. malaccensis]	Folding, sorting and degradation	ko04141//Protein processing in endoplasmic reticulum	GO:0043231//intracellular membrane-bounded organelle;GO:0031224//intrinsic component of membrane;GO:0031090//organelle membrane	GO:0046872//metal ion binding;GO:0015924	GO:0000278//mitotic cell cycle;GO:0006464//cellular protein modification process
GSMUA_Achr10G01980_001	2.15	1.73	4.04	5.19	2.48	4.86	6.49	5.85	3.04	3.49	1.9	1.79	106	81	148	182	101	187	267	268	113	144	81	78	GSMUA_Achr10T01980_001	PREDICTED: chloroplastic group IIA intron splicing facilitator CRS1, chloroplastic [Musa acuminata subsp. malaccensis]	-	-	GO:0009536//plastid	GO:0003676//nucleic acid binding	GO:0000377;GO:0000376
GSMUA_Achr10G01990_001	0	0.31	0.13	0.41	0.23	0.63	0	0	0	0.11	0.11	0	0	3	1	3	2	5.05	0	0	0	1	1	0	GSMUA_Achr10T01990_001	PREDICTED: glucose-6-phosphate/phosphate translocator 2, chloroplastic-like [Musa acuminata subsp. malaccensis]	-	-	GO:0031224//intrinsic component of membrane	-	GO:0051234//establishment of localization
GSMUA_Achr10G02000_001	0	0	0	0	0	0	0	0	0	0	0	0	0	0	0	0	0	0	0	0	0	0	0	0	GSMUA_Achr10T02000_001	PREDICTED: glucose-6-phosphate/phosphate translocator 2, chloroplastic-like [Phoenix dactylifera]	-	-	GO:0031224//intrinsic component of membrane	GO:0004674//protein serine/threonine kinase activity	GO:0007049//cell cycle;GO:0051234//establishment of localization
GSMUA_Achr10G02010_001	0	0	0	0	0	0	0	0	0	0	0	0	0	0	0	0	0	0	0	0	0	0	0	0	GSMUA_Achr10T02010_001	-	-	-	-	-	-
GSMUA_Achr10G02020_001	0	0	0	0	0	0	0	0	0	0	0	0	0	0	0	0	0	0	0	0	0	0	0	0	GSMUA_Achr10T02020_001	-	-	-	-	-	-
GSMUA_Achr10G02030_001	14.76	15.46	33.61	24.76	25.89	22.22	47.34	45.1	34.08	25.27	30.51	24.47	381	379	647	456	553	448	1023	1084	667	550	684	560	GSMUA_Achr10T02030_001	PREDICTED: exocyst complex component EXO70A1-like [Musa acuminata subsp. malaccensis]	-	-	-	-	-
GSMUA_Achr10G02040_001	0.18	0.52	0.49	0.77	0.52	0.47	1.46	1.18	0.4	0.43	0.42	0.34	3	8	6	9	7	6	20	18	5	6	6	5	GSMUA_Achr10T02040_001	PREDICTED: pentatricopeptide repeat-containing protein At4g33170-like [Musa acuminata subsp. malaccensis]	-	-	-	-	-
GSMUA_Achr10G02050_001	4.8	3.53	3.48	4.97	2.41	3.84	6.14	4.72	2.96	7.2	2.24	1.8	96	67	52	71	40	60	103	88	45	122	39	32	GSMUA_Achr10T02050_001	PREDICTED: mediator-associated protein 1-like [Musa acuminata subsp. malaccensis]	-	-	-	GO:0005488//binding	-
GSMUA_Achr10G02060_001	0	0	0	0	0	0	0	0	0	0	0	0	0	0	0	0	0	0	0	0	0	0	0	0	GSMUA_Achr10T02060_001	WRKY54 [Gossypium aridum]	-	-	-	GO:0001071//nucleic acid binding transcription factor activity;GO:0003677//DNA binding	GO:0034645//cellular macromolecule biosynthetic process;GO:0010468//regulation of gene expression;GO:0071705;GO:0044765
GSMUA_Achr10G02070_001	0.45	0.48	0.61	0.49	0.06	0.58	2.83	4.22	0.53	0.48	0.35	0.91	9	9	9	7	1	9	47	78	8	8	6	16	GSMUA_Achr10T02070_001	Os01g0290100 [Oryza sativa Japonica Group]	-	-	-	GO:0043168//anion binding;GO:0003824//catalytic activity	-
GSMUA_Achr10G02080_001	26.18	40.4	153.84	103.38	94.64	64.48	192.73	166.92	166.65	77.85	100.48	129.67	637	934	2793	1795	1906	1226	3928	3783	3076	1599	2125	2799	GSMUA_Achr10T02080_001	PREDICTED: probable protein phosphatase 2C 47 isoform X1 [Musa acuminata subsp. malaccensis]	-	-	-	GO:0043169//cation binding;GO:0004721//phosphoprotein phosphatase activity	GO:0006464//cellular protein modification process;GO:0010243//response to organonitrogen compound
GSMUA_Achr10G02090_001	2.02	1.42	2.85	2.35	2.57	3.15	5.48	4.03	3.1	2.57	1.41	1.32	36	24	38	30	38	44	82	67	42	39	22	21	GSMUA_Achr10T02090_001	PREDICTED: DNA (cytosine-5)-methyltransferase DRM2 [Musa acuminata subsp. malaccensis]	-	-	-	-	-
GSMUA_Achr10G02100_001	0	0	0	0	0	0	0	0	0	0	0	0	0	0	0	0	0	0	0	0	0	0	0	0	GSMUA_Achr10T02100_001	-	-	-	-	-	-
GSMUA_Achr10G02110_001	0.22	0	0.59	0.61	0.26	0.28	0.52	0.7	0	1.84	0.25	0.5	1	0	2	2	1	1	2	3	0	7	1	2	GSMUA_Achr10T02110_001	PREDICTED: DNA (cytosine-5)-methyltransferase DRM2 [Musa acuminata subsp. malaccensis]	-	-	-	-	-
GSMUA_Achr10G02120_001	0.46	0	0.57	0.61	1.57	1.71	0.51	1.43	0.56	0	0	0.95	1	0	1	1	3	3	1	3	1	0	0	2	GSMUA_Achr10T02120_001	PREDICTED: DNA (cytosine-5)-methyltransferase DRM2 [Musa acuminata subsp. malaccensis]	-	-	-	-	-
GSMUA_Achr10G02130_001	0.67	0.62	1.01	1.21	0.78	1.43	2.7	2.04	0.99	1.49	0.64	0.57	24	21	27	31	23	40	81	68	27	45	20	18	GSMUA_Achr10T02130_001	PREDICTED: pentatricopeptide repeat-containing protein At1g56690, mitochondrial [Musa acuminata subsp. malaccensis]	-	-	-	-	-
GSMUA_Achr10G02140_001	14.65	18.45	40.86	30.95	34.95	37.61	26.27	36.69	26.35	23.28	23.71	29.24	377	451	784	568	744	756	566	879	514	505	530	667	GSMUA_Achr10T02140_001	PREDICTED: mitogen-activated protein kinase kinase kinase 1-like [Musa acuminata subsp. malaccensis]	Environmental adaptation	ko04626//Plant-pathogen interaction	-	GO:0016772//transferase activity, transferring phosphorus-containing groups	-
GSMUA_Achr10G02150_001	9.87	11.29	12.71	13.29	12.34	12.74	17.72	21.97	10.15	9.72	10.57	11.6	232	252	223	223	240	234	349	481	181	193	216	242	GSMUA_Achr10T02150_001	PREDICTED: villin-3-like [Musa acuminata subsp. malaccensis]	-	-	-	GO:0003779//actin binding	GO:0006996//organelle organization
GSMUA_Achr10G02160_001	8.88	9.22	9.77	8.44	10.84	12.07	14.33	19.42	7.26	7.79	7.88	10.34	242.37	239.02	198.9	164.45	244.83	257.49	327.58	493.9	150.32	179.21	186.89	250.2	GSMUA_Achr10T02160_001	PREDICTED: villin-3-like [Musa acuminata subsp. malaccensis]	-	-	-	GO:0003779//actin binding	GO:0022607//cellular component assembly;GO:0006996//organelle organization
GSMUA_Achr10G02170_001	0	0.3	0.39	0	0.35	0	0.34	0.31	0.76	0	0	0.65	0	1	1	0	1	0	1	1	2	0	0	2	GSMUA_Achr10T02170_001	PREDICTED: villin-3-like [Musa acuminata subsp. malaccensis]	-	-	-	GO:0003779//actin binding	GO:0022607//cellular component assembly;GO:0006996//organelle organization
GSMUA_Achr10G02180_001	1.1	2.33	3.57	4.97	0.8	1.13	7.15	3.8	3.81	3.99	3.08	2.76	5	10	12	16	3	4	27	16	13	15	12	11	GSMUA_Achr10T02180_001	PREDICTED: uncharacterized protein LOC103697371 [Phoenix dactylifera]	-	-	-	-	-
GSMUA_Achr10G02190_001	0.98	0.51	0	0.37	0.6	0.33	0.26	0	0	1.29	0	0.85	4.54	2.23	0	1.23	2.28	1.18	1	0	0	4.98	0	3.45	GSMUA_Achr10T02190_001	PREDICTED: probable serine/threonine-protein kinase NAK isoform X1 [Musa acuminata subsp. malaccensis]	-	-	-	GO:0004672//protein kinase activity;GO:0032550	GO:0006796//phosphate-containing compound metabolic process;GO:0006464//cellular protein modification process
GSMUA_Achr10G02200_001	7.62	8.53	14.75	17.66	7.99	9.53	21	19.9	9.18	6.14	5.91	5.66	58	62	85	97	51	57	136	142	54	41	40	39	GSMUA_Achr10T02200_001	PREDICTED: DNA-directed RNA polymerases II, IV and V subunit 9A [Musa acuminata subsp. malaccensis]	Global and overview maps;Nucleotide metabolism;Nucleotide metabolism;Transcription	ko01100//Metabolic pathways;ko00230//Purine metabolism;ko00240//Pyrimidine metabolism;ko03020//RNA polymerase	GO:0043231//intracellular membrane-bounded organelle	GO:0034062//RNA polymerase activity;GO:0046914//transition metal ion binding;GO:0003676//nucleic acid binding	GO:0034645//cellular macromolecule biosynthetic process
GSMUA_Achr10G02210_001	10.06	7.27	7.84	6.62	7.11	7.3	5.92	5.79	14.13	10.72	11.17	13.99	33	23	20	16	20	19	17	18	37	33	34	43	GSMUA_Achr10T02210_001	PREDICTED: mitochondrial thiamine pyrophosphate carrier-like isoform X2 [Musa acuminata subsp. malaccensis]	-	-	GO:0031224//intrinsic component of membrane	-	GO:0051234//establishment of localization;GO:0044763
GSMUA_Achr10G02220_001	0.27	0.28	0	0	0	0	0	0	0	0	0.31	0	1	1	0	0	0	0	0	0	0	0	1	0	GSMUA_Achr10T02220_001	PREDICTED: mitochondrial thiamine pyrophosphate carrier-like isoform X2 [Musa acuminata subsp. malaccensis]	-	-	GO:0031224//intrinsic component of membrane	-	GO:0051234//establishment of localization;GO:0044763
GSMUA_Achr10G02230_001	5.44	6.16	9.84	7.77	5.29	8.39	6.84	5.27	9.61	9.32	6.22	8.96	23	25	32	24	19	28	25	21	32	36	24	35	GSMUA_Achr10T02230_001	PREDICTED: mitochondrial thiamine pyrophosphate carrier-like isoform X1 [Musa acuminata subsp. malaccensis]	-	-	GO:0031224//intrinsic component of membrane;GO:0043231//intracellular membrane-bounded organelle	GO:0051183//vitamin transporter activity	GO:0044763;GO:0015695//organic cation transport
GSMUA_Achr10G02240_001	9.91	11.24	9.09	11.39	4.84	7.18	14.58	20.93	7.54	7.83	5.83	7.56	272	293	186	223	110	154	335	535	157	181	139	184	GSMUA_Achr10T02240_001	PREDICTED: lipoamide acyltransferase component of branched-chain alpha-keto acid dehydrogenase complex, mitochondrial [Musa acuminata subsp. malaccensis]	Global and overview maps;Global and overview maps;Amino acid metabolism	ko01100//Metabolic pathways;ko01110//Biosynthesis of secondary metabolites;ko00280//Valine, leucine and isoleucine degradation	GO:0044429//mitochondrial part	GO:0046914//transition metal ion binding;GO:0030523	GO:0006631//fatty acid metabolic process;GO:0035337;GO:0009746
GSMUA_Achr10G02250_001	9.32	5.57	9.73	11.65	7.16	10.65	15.67	13.74	10.33	9.04	5.07	5.36	160	91	125	143	102	143	226	220	135	132	76	82	GSMUA_Achr10T02250_001	Zinc finger MYND domain-containing protein 15 isoform 2 [Theobroma cacao]	-	-	-	-	-
GSMUA_Achr10G02260_001	12.3	9.03	12	18.64	12.98	14.54	19.26	17.44	16.72	11.06	7.83	7.2	110	77	81	120	97	102	146	146	115	86	62	58	GSMUA_Achr10T02260_001	Os09g0392000 [Oryza sativa Japonica Group]	-	-	GO:0043231//intracellular membrane-bounded organelle	-	-
GSMUA_Achr10G02270_001	1.77	2.1	0.82	1.72	4.25	0.69	2.28	2.39	1.31	0.54	2.72	3.53	23	26	8	16	46	7	25	29	13	6	31	41	GSMUA_Achr10T02270_001	PREDICTED: serine/threonine-protein kinase At5g01020-like [Musa acuminata subsp. malaccensis]	-	-	-	GO:0005488//binding;GO:0004672//protein kinase activity	GO:0006796//phosphate-containing compound metabolic process
GSMUA_Achr10G02280_001	0	0	0	0	0	0	0	0	0	0	0	0	0	0	0	0	0	0	0	0	0	0	0	0	GSMUA_Achr10T02280_001	PREDICTED: 1-aminocyclopropane-1-carboxylate oxidase homolog 3-like [Musa acuminata subsp. malaccensis]	-	-	GO:0043231//intracellular membrane-bounded organelle	GO:0016705//oxidoreductase activity, acting on paired donors, with incorporation or reduction of molecular oxygen;GO:0043169//cation binding	GO:0044710
GSMUA_Achr10G02290_001	12.11	9.3	15.81	29.47	11.86	14.97	9.26	6.35	9.6	16.61	15.6	10.22	182	133	178	317	148	176	117	89	110	213	205	137	GSMUA_Achr10T02290_001	PREDICTED: transcription factor DIVARICATA-like [Musa acuminata subsp. malaccensis]	-	-	GO:0043231//intracellular membrane-bounded organelle	GO:0003676//nucleic acid binding	-
GSMUA_Achr10G02300_001	0	0	0	0	0	0	0	0	0	0	0	0.34	0	0	0	0	0	0	0	0	0	0	0	1	GSMUA_Achr10T02300_001	PREDICTED: copper transporter 6-like [Musa acuminata subsp. malaccensis]	-	-	-	-	-
GSMUA_Achr10G02310_001	662.22	211.06	2775.01	3618.5	727.27	859.42	82.41	201.42	1523.68	2569.73	937.53	860.06	1647	509	5440	6699	1570	1705	182	478	3077	6211	2211	2042	GSMUA_Achr10T02310_001	PREDICTED: non-specific lipid-transfer protein Cw18 [Prunus mume]	-	-	-	-	-
GSMUA_Achr10G02320_001	22.26	10.73	24.47	76.1	8.03	21.16	3.37	2.87	28.85	39.49	27.03	44.23	583	267	478	1422	174	433	74	70	573	872	615	1027	GSMUA_Achr10T02320_001	PREDICTED: protein NRT1/ PTR FAMILY 5.6-like [Musa acuminata subsp. malaccensis]	-	-	GO:0016020//membrane	-	GO:0006810//transport
GSMUA_Achr10G02330_001	0	0	0	0	0	0	0	0	0	0	0	0	0	0	0	0	0	0	0	0	0	0	0	0	GSMUA_Achr10T02330_001	PREDICTED: BEL1-like homeodomain protein 9 [Musa acuminata subsp. malaccensis]	-	-	-	-	GO:0009653//anatomical structure morphogenesis;GO:0035194//posttranscriptional gene silencing by RNA;GO:0007389//pattern specification process;GO:0009791//post-embryonic development;GO:0050896//response to stimulus;GO:0048608//reproductive structure development;GO:0048507//meristem development;GO:0045892//negative regulation of transcription, DNA-templated;GO:0050793//regulation of developmental …
GSMUA_Achr10G02340_001	0.59	0	1.45	2.32	0	0	0	0	0.7	0.57	0	0	1	0	2	3	0	0	0	0	1	1	0	0	GSMUA_Achr10T02340_001	PREDICTED: BEL1-like homeodomain protein 9 [Musa acuminata subsp. malaccensis]	-	-	GO:0043231//intracellular membrane-bounded organelle	GO:0003676//nucleic acid binding	GO:0010468//regulation of gene expression
GSMUA_Achr10G02350_001	16.38	9.04	23.53	16.59	10.12	11.95	19.94	18.64	16.29	13	20.42	21.86	365.01	191.51	391.54	264	186.8	208.13	372.58	386.99	275.62	245	396	432.54	GSMUA_Achr10T02350_001	PREDICTED: protein DA1-related 2-like isoform X2 [Musa acuminata subsp. malaccensis]	-	-	-	GO:0046914//transition metal ion binding;GO:0032182//small conjugating protein binding	GO:0010087//phloem or xylem histogenesis;GO:0044767
GSMUA_Achr10G02360_001	88.71	66.3	100.65	110.26	94.57	96.91	124.02	122.78	114.74	111.46	110.37	99.67	225	163	201	208	208	196	278.99	297	236	274	265	241	GSMUA_Achr10T02360_001	PREDICTED: eukaryotic translation initiation factor 3 subunit G {ECO:0000255|HAMAP-Rule:MF_03006}-like [Musa acuminata subsp. malaccensis]	Translation	ko03013//RNA transport	GO:0043234//protein complex;GO:0070993	GO:0046914//transition metal ion binding;GO:0036094//small molecule binding;GO:0008135//translation factor activity, nucleic acid binding	GO:0006417//regulation of translation;GO:0022618//ribonucleoprotein complex assembly
GSMUA_Achr10G02370_001	43.15	39.73	51.06	64.18	49.48	43.87	63.75	62.51	46.9	44.54	52.13	47.11	472	414	420	504	451	376	589	639	393	420	502	462	GSMUA_Achr10T02370_001	PREDICTED: eukaryotic translation initiation factor 3 subunit G {ECO:0000255|HAMAP-Rule:MF_03006}-like [Musa acuminata subsp. malaccensis]	Translation	ko03013//RNA transport	GO:0043234//protein complex;GO:0070993	GO:0046914//transition metal ion binding;GO:0036094//small molecule binding;GO:0008135//translation factor activity, nucleic acid binding	GO:0006417//regulation of translation;GO:0022618//ribonucleoprotein complex assembly
GSMUA_Achr10G02380_001	0	0	0	0	0	0	0	0	0	0	0	0	0	0	0	0	0	0	0	0	0	0	0	0	GSMUA_Achr10T02380_001	protein phosphatase 2C [Nicotiana tabacum]	Signal transduction	ko04075//Plant hormone signal transduction	-	GO:0004721//phosphoprotein phosphatase activity	GO:0008152//metabolic process
GSMUA_Achr10G02390_001	0	0	0.15	0	0.13	0	0	0	0	0	0	0	0	0	1	0	1	0	0	0	0	0	0	0	GSMUA_Achr10T02390_001	PREDICTED: transcriptional regulator SUPERMAN [Musa acuminata subsp. malaccensis]	-	-	-	GO:0043169//cation binding	-
GSMUA_Achr10G02400_001	10.99	7.41	16.39	13.41	15.33	13.8	10.35	8.48	26.33	24.94	11.34	12.92	76	49	86	67	89	75	61	55	141	152	70	81	GSMUA_Achr10T02400_001	PREDICTED: AT-hook motif nuclear-localized protein 23-like [Gossypium raimondii]	-	-	GO:0043231//intracellular membrane-bounded organelle	-	-
GSMUA_Achr10G02410_001	0.44	0.66	0.55	0.52	0.54	0.52	0.4	0.44	1.12	0.97	0.09	1.51	12	17	11	10	12	11	9	11	23	22	2	36	GSMUA_Achr10T02410_001	PREDICTED: protein TIC 62, chloroplastic [Musa acuminata subsp. malaccensis]	-	-	GO:0031976;GO:0044434;GO:0000229;GO:0009526//plastid envelope	-	GO:0016109;GO:0009639//response to red or far red light;GO:0006779//porphyrin-containing compound biosynthetic process;GO:0016072//rRNA metabolic process;GO:0006739//NADP metabolic process;GO:0006091//generation of precursor metabolites and energy;GO:0009668;GO:0009886//post-embryonic morphogenesis;GO:0019758;GO:0009658//chloroplast organization
GSMUA_Achr10G02420_001	0	0.4	6.07	1.86	3.65	2.79	5.97	2.95	1.61	2.09	2.38	1.27	0	4	48	14	32	23	53	29	13	19	22	12	GSMUA_Achr10T02420_001	PREDICTED: transcription factor PCL1-like [Musa acuminata subsp. malaccensis]	-	-	-	-	-
GSMUA_Achr10G02430_001	63.17	35.01	72.36	69.07	48.24	51.63	41.84	33	59.28	63.71	99.65	74.29	1051	554	901	822	666	672	585	512	751	902	1448	1101	GSMUA_Achr10T02430_001	PREDICTED: E3 ubiquitin-protein ligase RING1-like [Musa acuminata subsp. malaccensis]	-	-	-	-	-
GSMUA_Achr10G02440_001	6.23	6.28	5.63	6.3	3.2	5.61	8.5	5.67	4.86	6	2.95	3.57	229	219	154	165	97	161	261	194	135	185	94	116	GSMUA_Achr10T02440_001	PREDICTED: scarecrow-like protein 9 [Musa acuminata subsp. malaccensis]	-	-	-	-	-
GSMUA_Achr10G02450_001	0.22	0	0	0	0.26	0	0	0	0	0	0	0	1	0	0	0	1	0	0	0	0	0	0	0	GSMUA_Achr10T02450_001	PREDICTED: telomere repeat-binding protein 5-like [Musa acuminata subsp. malaccensis]	-	-	GO:0043231//intracellular membrane-bounded organelle;GO:0098687	GO:0043565//sequence-specific DNA binding;GO:0003690//double-stranded DNA binding	GO:0010467//gene expression;GO:0003006//developmental process involved in reproduction;GO:0007568//aging;GO:0042743//hydrogen peroxide metabolic process;GO:0006259//DNA metabolic process;GO:0006972//hyperosmotic response;GO:0034645//cellular macromolecule biosynthetic process;GO:0032774//RNA biosynthetic process;GO:0018205//peptidyl-lysine modification;GO:0065007//biological regulation
GSMUA_Achr10G02460_001	80.46	85.73	139.09	111.24	97.06	69.69	112.1	125.46	92.34	57.91	84.16	115.58	1669	1690	2155	1648	1668	1130	1950	2425	1455	1017	1520	2130	GSMUA_Achr10T02460_001	Cruciferin BnC2 [Gossypium arboreum]	-	-	-	-	GO:0006952//defense response;GO:0010033//response to organic substance;GO:0007165//signal transduction;GO:0008152//metabolic process
GSMUA_Achr10G02470_001	0.13	0.14	0	0	0	0	0.16	0	0	0	0	0	1	1	0	0	0	0	1	0	0	0	0	0	GSMUA_Achr10T02470_001	CM0545.320.nc [Lotus japonicus]	-	-	-	-	-
GSMUA_Achr10G02480_001	118.56	144.02	165.71	272.11	145.2	147.2	215.37	233.86	136.47	162.16	121.06	131.3	952	1104	1006	1575	976	928	1469	1759	845	1138	863	952	GSMUA_Achr10T02480_001	PREDICTED: 60S ribosomal protein L36-3-like [Musa acuminata subsp. malaccensis]	Translation	ko03010//Ribosome	GO:0030529//ribonucleoprotein complex	GO:0005198//structural molecule activity	GO:0010467//gene expression
GSMUA_Achr10G02490_001	19.95	15.95	22.46	17.97	17.21	14.47	18.13	18.07	12.88	10.98	18.48	20.07	379	288	319	244	271	215	289	320	186	177	306	339	GSMUA_Achr10T02490_001	PREDICTED: probable protein S-acyltransferase 15 [Musa acuminata subsp. malaccensis]	-	-	GO:0016020//membrane	GO:0046872//metal ion binding;GO:0016746//transferase activity, transferring acyl groups	-
GSMUA_Achr10G02500_001	4.48	2.27	3.48	3.85	1.17	2.38	2.57	0.96	1.17	2.35	3.58	1.75	60	29	35	37	13	25	29	12	12	27	42	21	GSMUA_Achr10T02500_001	PREDICTED: dof zinc finger protein DOF5.1-like isoform X2 [Musa acuminata subsp. malaccensis]	-	-	-	GO:0003676//nucleic acid binding	GO:0010468//regulation of gene expression
GSMUA_Achr10G02510_001	3.62	4.92	5.49	7.33	3.76	6.62	14.75	11.48	4.28	5.39	2.43	4.77	51	66	58	74	44	73	175	151	46	65	30	60	GSMUA_Achr10T02510_001	PREDICTED: geranylgeranyl transferase type-1 subunit beta isoform X1 [Musa acuminata subsp. malaccensis]	-	-	-	GO:0043169//cation binding;GO:0004661//protein geranylgeranyltransferase activity;GO:0046983//protein dimerization activity	GO:0018342//protein prenylation;GO:0009787//regulation of abscisic acid-activated signaling pathway;GO:0006950//response to stress
GSMUA_Achr10G02520_001	14.31	12.36	12.37	17.78	9.32	11.82	17.63	11.24	8.92	10.58	8.71	8.59	302	248	195	268	163	195	312	221	143	189	160	161	GSMUA_Achr10T02520_001	PREDICTED: xylosyltransferase 1-like [Musa acuminata subsp. malaccensis]	-	-	-	GO:0035252//UDP-xylosyltransferase activity	-
GSMUA_Achr10G02530_001	0.09	0	0	0	0	0	0.11	0	0	0	0	0	2	0	0	0	0	0	2	0	0	0	0	0	GSMUA_Achr10T02530_001	PREDICTED: guanosine nucleotide diphosphate dissociation inhibitor At5g09550-like [Musa acuminata subsp. malaccensis]	-	-	GO:0005576//extracellular region	GO:0005092//GDP-dissociation inhibitor activity	GO:0019222//regulation of metabolic process;GO:0008104//protein localization;GO:0006498
GSMUA_Achr10G02540_001	1.65	1.39	2.33	2.63	1.17	1.97	1.25	0.35	0.98	1.34	1.43	2.08	60	48	63	68	35	56	38	12	27	41	45	67	GSMUA_Achr10T02540_001	SLT1 protein [Zea mays]	-	-	-	-	GO:0000302//response to reactive oxygen species;GO:0006972//hyperosmotic response;GO:0009642//response to light intensity
GSMUA_Achr10G02550_001	0	0	0	0	0	0	0	0	0	0	0	0	0	0	0	0	0	0	0	0	0	0	0	0	GSMUA_Achr10T02550_001	PREDICTED: short-chain dehydrogenase TIC 32, chloroplastic-like [Musa acuminata subsp. malaccensis]	-	-	-	GO:0003824//catalytic activity	GO:0044710
GSMUA_Achr10G02560_001	3.47	2.18	4.36	6.85	2.22	6.87	7.52	2.16	7.04	14.74	2.2	3.47	21.27	12.8	20.37	30.43	11.44	33.19	39.46	12.42	33.54	80.26	12.09	19.4	GSMUA_Achr10T02560_001	PREDICTED: histone H2B.4 [Musa acuminata subsp. malaccensis]	-	-	GO:0000785//chromatin;GO:0043231//intracellular membrane-bounded organelle	GO:0003676//nucleic acid binding;GO:0046983//protein dimerization activity	GO:0034728//nucleosome organization
GSMUA_Achr10G02570_001	154.61	189.15	147	188.13	114.34	92.93	171.81	172.75	88.27	85.15	102.64	95.16	1722	2007	1231	1504	1061	811	1616	1798	753	817	1006	950	GSMUA_Achr10T02570_001	PREDICTED: actin-depolymerizing factor 4 [Musa acuminata subsp. malaccensis]	-	-	GO:0005856//cytoskeleton	GO:0008092//cytoskeletal protein binding	GO:0008154//actin polymerization or depolymerization
GSMUA_Achr10G02580_001	5.65	3.94	8.89	22.35	7.1	15.97	24.09	10.2	15.38	29.61	7.02	6.22	36	24	43	103	38	80	131	61	76	167	40	36	GSMUA_Achr10T02580_001	PREDICTED: histone H2A-like [Musa acuminata subsp. malaccensis]	-	-	GO:0000785//chromatin;GO:0043231//intracellular membrane-bounded organelle	GO:0003676//nucleic acid binding;GO:0046983//protein dimerization activity	GO:0034728//nucleosome organization
GSMUA_Achr10G02590_001	0	0	0	0	0	0	0	0	0	0	0	0	0	0	0	0	0	0	0	0	0	0	0	0	GSMUA_Achr10T02590_001	PREDICTED: exocyst complex component EXO70A1-like [Musa acuminata subsp. malaccensis]	-	-	-	-	-
GSMUA_Achr10G02600_001	0	0	0.32	0	0	0	0.28	0	0.38	0	0	0	0	0	0.97	0	0	0	0.97	0	1.17	0	0	0	GSMUA_Achr10T02600_001	glucan synthase-like protein [Arabidopsis thaliana]	-	-	GO:0031224//intrinsic component of membrane;GO:0044459	GO:0035251//UDP-glucosyltransferase activity	GO:0022604//regulation of cell morphogenesis;GO:0052386//cell wall thickening;GO:0006074//(1->3)-beta-D-glucan metabolic process;GO:0061024//membrane organization;GO:0009555//pollen development
GSMUA_Achr10G02610_001	0.51	0.85	1.08	0.82	0.49	0.33	0.18	0.16	1.06	0.26	1.69	2.4	14	22	22	16	11	7	4	4	22	6	40	58	GSMUA_Achr10T02610_001	PREDICTED: exocyst complex component EXO70A1-like [Musa acuminata subsp. malaccensis]	-	-	-	-	-
GSMUA_Achr10G02620_001	2.24	1.9	3.25	3.66	4.47	5.81	4.57	4.44	4.27	4.95	1.93	3.37	72	58	78	84	119	146	123	133	104	134	54	96	GSMUA_Achr10T02620_001	PREDICTED: diphthine--ammonia ligase isoform X1 [Musa acuminata subsp. malaccensis]	-	-	-	-	-
GSMUA_Achr10G02630_001	0	0	0	0	0	0	0	0	0	0	0	0	0	0	0	0	0	0	0	0	0	0	0	0	GSMUA_Achr10T02630_001	-	-	-	-	-	-
GSMUA_Achr10G02640_001	0	0.46	0.59	0.31	0	0.56	2.36	1.88	0.58	0.26	0.25	0	0	2	2	1	0	2	9	8	2	1	1	0	GSMUA_Achr10T02640_001	PREDICTED: transcription factor bHLH82-like isoform X1 [Musa acuminata subsp. malaccensis]	-	-	-	GO:0005515//protein binding	-
GSMUA_Achr10G02650_001	1.03	0.11	0.43	0.3	0.13	0.55	0.26	0.12	0.5	0.19	0.43	0.06	19	2	6	4	2	8	4	2	7	3	7	1	GSMUA_Achr10T02650_001	PREDICTED: U-box domain-containing protein 14-like [Musa acuminata subsp. malaccensis]	-	-	-	-	-
GSMUA_Achr10G02660_001	0	0	0	0	0	0	0	0	0	0	0	0	0	0	0	0	0	0	0	0	0	0	0	0	GSMUA_Achr10T02660_001	PREDICTED: proteasome subunit beta type-3 [Elaeis guineensis]	Folding, sorting and degradation	ko03050//Proteasome	-	-	-
GSMUA_Achr10G02670_001	5.37	3.24	4.45	3.75	4.85	9.16	9.1	8.67	6.19	6.98	2.68	3.06	278	159	171	138	207	370	393	417	242	302	120	140	GSMUA_Achr10T02670_001	Os06g0181200 [Oryza sativa Japonica Group]	-	-	-	GO:0004672//protein kinase activity	GO:0044237//cellular metabolic process
GSMUA_Achr10G02680_001	0	0	0	0	0	0	0	0	0	0	0	0	0	0	0	0	0	0	0	0	0	0	0	0	GSMUA_Achr10T02680_001	PREDICTED: plasma membrane ATPase-like [Musa acuminata subsp. malaccensis]	Energy metabolism	ko00190//Oxidative phosphorylation	GO:0031224//intrinsic component of membrane;GO:0031090//organelle membrane	GO:0032550;GO:0043169//cation binding;GO:0015662//ATPase activity, coupled to transmembrane movement of ions, phosphorylative mechanism;GO:0008324//cation transmembrane transporter activity	GO:0015992//proton transport;GO:0009152//purine ribonucleotide biosynthetic process
GSMUA_Achr10G02690_001	0.18	0.31	0.2	0.83	0.31	0.28	0.53	0.44	0.34	0.22	0.34	0.25	5	8	4	16	7	6	12	11	7	5	8	6	GSMUA_Achr10T02690_001	Tetratricopeptide repeat (TPR)-like superfamily protein [Theobroma cacao]	-	-	-	-	-
GSMUA_Achr10G02700_001	2.95	1.49	3.55	4.05	2.7	3.25	4.57	7.66	3.1	3.19	1.96	2.52	50	24	45	49	38	43	65	121	40	46	29	38	GSMUA_Achr10T02700_001	DNA topoisomerase 1 [Aegilops tauschii]	-	-	-	GO:0003676//nucleic acid binding;GO:0003916//DNA topoisomerase activity	GO:0006259//DNA metabolic process
GSMUA_Achr10G02710_001	3.58	2.9	5.12	5.71	3.66	5.5	6.77	7.55	3.88	4.63	3.42	3.16	155	119	165	176	131	186	245	304	127	168	128	121	GSMUA_Achr10T02710_001	PREDICTED: DNA topoisomerase 3-alpha [Nelumbo nucifera]	-	-	GO:0043232;GO:0043231//intracellular membrane-bounded organelle	GO:0003676//nucleic acid binding;GO:0003916//DNA topoisomerase activity	GO:0006259//DNA metabolic process
GSMUA_Achr10G02720_001	7.81	6.75	10.82	15.24	7.41	10.02	14.59	17.99	7.83	9.75	6.58	7.95	477	391	491	662	373	477	743	1021	361	497	347	428	GSMUA_Achr10T02720_001	PREDICTED: RRP12-like protein [Musa acuminata subsp. malaccensis]	-	-	-	-	-
GSMUA_Achr10G02730_001	0.5	1.05	0.67	1.39	0.9	0.95	2.68	1.6	0.99	1.19	1.44	0	2	4	2	4	3	3	9	6	3	4	5	0	GSMUA_Achr10T02730_001	-	-	-	-	-	-
GSMUA_Achr10G02740_001	13.34	12.53	12.54	23.99	10.32	11.35	22.3	24.81	10.58	14.45	6.26	11.63	61	55	44	80	40	41	88	107	38	60	26	49	GSMUA_Achr10T02740_001	PREDICTED: uncharacterized protein LOC103999826 isoform X1 [Musa acuminata subsp. malaccensis]	-	-	-	-	-
GSMUA_Achr10G02750_001	10.75	18.03	19.94	20.28	17.43	18.1	14.56	13.11	16.67	20.5	17.65	14.5	39	63	56	54	54	52	46	45	48	69	59	49	GSMUA_Achr10T02750_001	PREDICTED: coiled-coil domain-containing protein 22 homolog isoform X4 [Musa acuminata subsp. malaccensis]	-	-	-	-	-
GSMUA_Achr10G02760_001	12.28	10.39	11.21	9.93	9.79	14.82	11.51	12.37	12.64	13.34	9.92	11.28	230	185	157	133	152	217	181	216	180	212	162	188	GSMUA_Achr10T02760_001	PREDICTED: coiled-coil domain-containing protein 22 homolog isoform X1 [Musa acuminata subsp. malaccensis]	-	-	-	-	-
GSMUA_Achr10G02770_001	0	0	0	0	0.43	0	0.21	0	0	0.2	0	0.2	0	0	0	0	2	0	1	0	0	1	0	1	GSMUA_Achr10T02770_001	PREDICTED: mavicyanin-like [Musa acuminata subsp. malaccensis]	-	-	-	GO:0005488//binding;GO:0016772//transferase activity, transferring phosphorus-containing groups	-
GSMUA_Achr10G02780_001	1.13	0	5.77	1.11	0.24	2.63	1.82	1.85	24.07	54.23	63.45	93.47	17	0	65	12	3	31	23	26	276	696	835	1254	GSMUA_Achr10T02780_001	PREDICTED: probable trehalose-phosphate phosphatase 6 [Musa acuminata subsp. malaccensis]	-	-	-	GO:0019203//carbohydrate phosphatase activity	GO:0006796//phosphate-containing compound metabolic process;GO:0005991//trehalose metabolic process
GSMUA_Achr10G02790_001	29.94	30.46	26.25	39.52	26.86	30.56	30.18	34.34	19.21	13.8	15.81	20.53	657	635	429.99	619	488	524	555	702	320	256	301.81	400	GSMUA_Achr10T02790_001	PREDICTED: endoplasmic reticulum-Golgi intermediate compartment protein 3-like [Musa acuminata subsp. malaccensis]	-	-	-	-	-
GSMUA_Achr10G02800_001	0	0	0	0	0	0	0	0	0	0	0	0	0	0	0	0	0	0	0	0	0	0	0	0	GSMUA_Achr10T02800_001	contains similarity to glutaredoxins [Arabidopsis thaliana]	-	-	-	-	GO:0044699
GSMUA_Achr10G02810_001	0	0	0	0	0	0	0	0	0	0	0	0	0	0	0	0	0	0	0	0	0	0	0	0	GSMUA_Achr10T02810_001	PREDICTED: protein EPIDERMAL PATTERNING FACTOR 2-like [Nicotiana tomentosiformis]	-	-	-	-	GO:0030154//cell differentiation;GO:0010374//stomatal complex development;GO:0002009//morphogenesis of an epithelium
GSMUA_Achr10G02820_001	13.14	9.28	10.71	13.98	13.16	22.22	15.29	18.38	16.86	23.59	11.46	13.2	594	398	360	450	491	784	577	773	576	893	448	527	GSMUA_Achr10T02820_001	PREDICTED: DNA polymerase I A, chloroplastic-like isoform X1 [Musa acuminata subsp. malaccensis]	Global and overview maps;Nucleotide metabolism;Nucleotide metabolism;Replication and repair;Replication and repair;Replication and repair;Replication and repair	ko01100//Metabolic pathways;ko00230//Purine metabolism;ko00240//Pyrimidine metabolism;ko03420//Nucleotide excision repair;ko03030//DNA replication;ko03440//Homologous recombination;ko03410//Base excision repair	GO:0043231//intracellular membrane-bounded organelle	GO:0004527//exonuclease activity;GO:0003676//nucleic acid binding;GO:0034061	GO:0006260//DNA replication
GSMUA_Achr10G02830_001	25.53	15.74	15.73	20.51	14.54	22.4	18.54	13.42	16.48	15.83	14.14	18.95	1012	592	464	579	476	693	614	495	494	526	485	664	GSMUA_Achr10T02830_001	PREDICTED: TBC1 domain family member 5 homolog A-like isoform X1 [Musa acuminata subsp. malaccensis]	-	-	-	-	-
GSMUA_Achr10G02840_001	51.81	53.95	54.87	85.36	53.88	68.97	75.77	87.22	67.03	76.4	53.19	53.12	528	524	421	625	458	551	653	831	524	673	478	486	GSMUA_Achr10T02840_001	PREDICTED: 37S ribosomal protein S16, mitochondrial [Musa acuminata subsp. malaccensis]	-	-	GO:0009526//plastid envelope;GO:0030529//ribonucleoprotein complex	GO:0005198//structural molecule activity	GO:0003006//developmental process involved in reproduction;GO:0009668;GO:0030422//production of siRNA involved in RNA interference;GO:0009058//biosynthetic process;GO:0002252
GSMUA_Achr10G02850_001	0.33	0.12	0.15	0.15	0	0	0.26	0.12	0.43	0.77	0.25	0.12	3	1	1	1	0	0	2	1	3	6	2	1	GSMUA_Achr10T02850_001	PREDICTED: pathogenesis-related protein 5-like [Musa acuminata subsp. malaccensis]	-	-	-	-	-
GSMUA_Achr10G02860_001	4.14	2.35	1.42	0.55	2.36	1.57	1.33	0.36	4.41	3.36	3.59	1.82	74	40	19	7	35	22	20	6	60	51	56	29	GSMUA_Achr10T02860_001	PREDICTED: subtilisin-like protease [Musa acuminata subsp. malaccensis]	-	-	GO:0043231//intracellular membrane-bounded organelle;GO:0030312	GO:0004175//endopeptidase activity	GO:0019538//protein metabolic process
GSMUA_Achr10G02870_001	6.42	2.62	2.96	1.83	5.04	2.35	1.46	0.57	6.52	4.79	6.16	3.59	157	61	54	32	102	45	30	13	121	99	131	78	GSMUA_Achr10T02870_001	PREDICTED: subtilisin-like protease [Musa acuminata subsp. malaccensis]	-	-	GO:0043231//intracellular membrane-bounded organelle;GO:0030312	GO:0004175//endopeptidase activity	GO:0019538//protein metabolic process
GSMUA_Achr10G02880_001	16.62	11.08	14.25	16.95	16.6	24.04	22.91	21.65	16.37	24.65	11.05	12.96	578	366	369	420	477	653	666	701	431	720	333	399	GSMUA_Achr10T02880_001	nuclear pre-mRNA splicing factor, component of splicing factor 3b [Chlamydomonas reinhardtii]	Transcription	ko03040//Spliceosome	-	-	-
GSMUA_Achr10G02890_001	0	0.25	0.64	0.67	0.58	0	0.57	0.51	1.59	0	0.56	0.81	0	1	2	2	2	0	2	2	5	0	2	3	GSMUA_Achr10T02890_001	NADH-plastoquinone oxidoreductase subunit 4 [Musa acuminata]	Global and overview maps;Energy metabolism	ko01100//Metabolic pathways;ko00190//Oxidative phosphorylation	GO:0031224//intrinsic component of membrane;GO:0034357;GO:0044434	GO:0048037//cofactor binding;GO:0050136//NADH dehydrogenase (quinone) activity	GO:0022904//respiratory electron transport chain
GSMUA_Achr10G02900_001	0.85	0.63	0.33	1.19	0.48	1.09	0.95	1.18	1.12	1.06	0.69	0.51	17	12	5	17	8	17	16	22	17	18	12	9	GSMUA_Achr10T02900_001	PREDICTED: pentatricopeptide repeat-containing protein At3g42630 [Musa acuminata subsp. malaccensis]	-	-	-	-	-
GSMUA_Achr10G02910_001	38.17	34.66	38.4	58.45	36.64	47.35	43.18	39.87	57.71	71.3	48.96	44.97	185.98	161.98	143.27	207.31	151.08	182.01	181.13	183	220.28	313.67	216.07	201.23	GSMUA_Achr10T02910_001	PREDICTED: 60S ribosomal protein L12 [Musa acuminata subsp. malaccensis]	Translation	ko03010//Ribosome	GO:0030529//ribonucleoprotein complex	GO:0005198//structural molecule activity	GO:0010467//gene expression
GSMUA_Achr10G02920_001	0.21	0.14	0.23	0.05	0.29	0.04	0.33	0.18	0.18	0.16	0.08	0.08	6	4	5	1	7	1	8	5	4	4	2	2	GSMUA_Achr10T02920_001	PREDICTED: probably inactive leucine-rich repeat receptor-like protein kinase At1g50610 [Musa acuminata subsp. malaccensis]	-	-	GO:0031224//intrinsic component of membrane	GO:0016301//kinase activity;GO:0032550	GO:0006464//cellular protein modification process
GSMUA_Achr10G02930_001	0.05	0.05	0.14	0	0	0.13	0.06	0.06	0.07	0.24	0.06	0.06	1	1	2	0	0	2	1	1	1	4	1	1	GSMUA_Achr10T02930_001	extracellular ligand-gated ion channel protein [Medicago truncatula]	-	-	-	-	-
GSMUA_Achr10G02940_001	0	0	0.54	0	0.24	0.26	0.24	0	0.79	0	0	0	0	0	2	0	1	1	1	0	3	0	0	0	GSMUA_Achr10T02940_001	PREDICTED: aspartate--tRNA ligase, cytoplasmic-like [Musa acuminata subsp. malaccensis]	Translation	ko00970//Aminoacyl-tRNA biosynthesis	GO:0044424	GO:0032550;GO:0004812//aminoacyl-tRNA ligase activity	GO:0006418//tRNA aminoacylation for protein translation
GSMUA_Achr10G02950_001	0	0.29	0	0.39	0.33	0	0	0	0.71	0.3	0	0	0	1	0	1	1	0	0	0	2	1	0	0	GSMUA_Achr10T02950_001	PREDICTED: aspartate--tRNA ligase, cytoplasmic-like [Musa acuminata subsp. malaccensis]	Translation	ko00970//Aminoacyl-tRNA biosynthesis	GO:0044424	GO:0032550;GO:0004812//aminoacyl-tRNA ligase activity	GO:0006418//tRNA aminoacylation for protein translation
GSMUA_Achr10G02960_001	2.75	1.13	2.05	6.55	1.25	4.79	6.67	3.43	1.98	3.77	1.69	3.37	5	2	3	9	2	7	11	6	3	7	3	6	GSMUA_Achr10T02960_001	-	-	-	-	-	-
GSMUA_Achr10G02970_001	1.61	1.45	1.29	1.55	1.28	1.65	2.31	1.24	1.33	2.29	0.95	1.56	35	30	21	24	23	28	42	25	22	42	18	30	GSMUA_Achr10T02970_001	PREDICTED: squamosa promoter-binding-like protein 12 [Musa acuminata subsp. malaccensis]	-	-	-	-	-
GSMUA_Achr10G02980_001	4.97	1.97	4.31	1.94	5.29	6.29	10.67	9.03	4.51	7.77	5.45	4.35	21	8	14	6	19	21	39	36	15	30	21	17	GSMUA_Achr10T02980_001	PREDICTED: protein arginine N-methyltransferase 5 [Musa acuminata subsp. malaccensis]	Translation	ko03013//RNA transport	-	GO:0008168//methyltransferase activity	GO:0006479//protein methylation
GSMUA_Achr10G02990_001	6.09	4.72	6.93	8.88	10.96	13.49	17.83	17.16	10.43	10.89	8.56	8.57	178	131	151	185	265	308	436	467	231	268	217	222	GSMUA_Achr10T02990_001	PREDICTED: protein arginine N-methyltransferase 5 [Musa acuminata subsp. malaccensis]	Translation	ko03013//RNA transport	GO:0044444//cytoplasmic part	GO:0016772//transferase activity, transferring phosphorus-containing groups;GO:0016274//protein-arginine N-methyltransferase activity	GO:0010048//vernalization response;GO:0009639//response to red or far red light;GO:0009756//carbohydrate mediated signaling;GO:0003006//developmental process involved in reproduction;GO:0016571//histone methylation;GO:0010468//regulation of gene expression;GO:0048580;GO:0019827//stem cell maintenance;GO:0048507//meristem development;GO:0051235;GO:0034645//cellular macromolecule biosynthetic proce…
GSMUA_Achr10G03000_001	7.55	3.75	4.67	2.44	2.02	3.31	0	0.07	4.22	1.56	7.27	7.52	108	51	50	25	24	37	0	1	46	19	91	96	GSMUA_Achr10T03000_001	PREDICTED: protein TIFY 3B-like [Musa acuminata subsp. malaccensis]	Signal transduction;Environmental adaptation	ko04075//Plant hormone signal transduction;ko04626//Plant-pathogen interaction	-	-	-
GSMUA_Achr10G03010_001	1.44	1.01	4.95	5.51	2.43	5.04	6.13	4.9	4.42	6.18	2.87	1.84	30	20	77	82	42	82	107	95	70	109	52	34	GSMUA_Achr10T03010_001	Os02g0783100 [Oryza sativa Japonica Group]	-	-	GO:0043231//intracellular membrane-bounded organelle	GO:0043566//structure-specific DNA binding	GO:0010468//regulation of gene expression
GSMUA_Achr10G03020_001	1.83	0.91	3.35	1.82	2.19	3.66	1.13	1.02	3.86	1.82	2.27	1.94	21	10	29	15	21	33	11	11	34	18	23	20	GSMUA_Achr10T03020_001	-	-	-	-	-	-
GSMUA_Achr10G03030_001	26.38	14.91	24.49	27.41	22.1	33.14	11.15	6.39	29.76	22.88	14.34	15.39	314	169	219	234	219	309	112	71	271	234	150	164	GSMUA_Achr10T03030_001	PREDICTED: dof zinc finger protein DOF2.1-like isoform X1 [Musa acuminata subsp. malaccensis]	-	-	-	-	-
GSMUA_Achr10G03040_001	6.16	5.53	5.28	6.64	5.72	9.13	8.23	8.08	6.74	10.12	7.1	5.09	62	53	40	48	48	72	70	76	52	88	63	46	GSMUA_Achr10T03040_001	PREDICTED: E3 ubiquitin-protein ligase RNF19B-like [Musa acuminata subsp. malaccensis]	-	-	-	-	-
GSMUA_Achr10G03050_001	17.14	18.56	20.32	34.1	19.02	27.41	31.31	32.21	22.16	22.6	15.86	18.37	267	275	237	380	246	334	410	468	263	300	216	255	GSMUA_Achr10T03050_001	PREDICTED: E3 ubiquitin-protein ligase RNF19B-like [Musa acuminata subsp. malaccensis]	-	-	GO:0043231//intracellular membrane-bounded organelle	GO:0046872//metal ion binding	-
GSMUA_Achr10G03060_001	5.5	4.1	8.13	8.38	5.57	10.24	8.74	5.88	13.21	9.14	9.09	7.29	52	37	58	57	44	76	70	52	96	75	76	62	GSMUA_Achr10T03060_001	PREDICTED: shaggy-related protein kinase theta-like isoform X1 [Musa acuminata subsp. malaccensis]	-	-	-	GO:0004672//protein kinase activity;GO:0032550	GO:0006796//phosphate-containing compound metabolic process;GO:0006464//cellular protein modification process
GSMUA_Achr10G03070_001	4.74	2.42	8.69	4.01	7.37	8.25	5.79	3.74	11.68	8.73	7.35	7.04	136	66	186	82	175	185	139	100	254	211	183	179	GSMUA_Achr10T03070_001	PREDICTED: shaggy-related protein kinase theta-like isoform X1 [Musa acuminata subsp. malaccensis]	-	-	-	GO:0016301//kinase activity	-
GSMUA_Achr10G03080_001	0	0	0	0	0	0	0	0	0	0	0	0	0	0	0	0	0	0	0	0	0	0	0	0	GSMUA_Achr10T03080_001	PREDICTED: omega-3 fatty acid desaturase, endoplasmic reticulum-like [Musa acuminata subsp. malaccensis]	Lipid metabolism	ko01040//Biosynthesis of unsaturated fatty acids	-	GO:0016705//oxidoreductase activity, acting on paired donors, with incorporation or reduction of molecular oxygen	GO:0044238;GO:0044710
GSMUA_Achr10G03090_001	12.13	9.9	12.44	14.22	13.62	18.15	10.29	13.09	12.39	14.39	12.41	10.03	73	57	57	62	69	86	53	74	58	77	67	55	GSMUA_Achr10T03090_001	PREDICTED: neural Wiskott-Aldrich syndrome protein isoform X2 [Musa acuminata subsp. malaccensis]	-	-	-	-	-
GSMUA_Achr10G03100_001	0	0	0	0	0	0	0	0	0	0	0	0	0	0	0	0	0	0	0	0	0	0	0	0	GSMUA_Achr10T03100_001	PREDICTED: ammonium transporter 2 member 1-like [Musa acuminata subsp. malaccensis]	-	-	-	-	GO:1901701;GO:0098542;GO:0071705;GO:0071310//cellular response to organic substance;GO:0071229//cellular response to acid;GO:0006820//anion transport;GO:0071702;GO:0007165//signal transduction
GSMUA_Achr10G03110_001	123.1	136.21	108.3	161.5	122.69	126.27	142.64	161.63	105.49	128.46	94.98	88.14	1635	1722	1079	1537	1355	1313	1596	2004	1070	1461	1106	1046	GSMUA_Achr10T03110_001	PREDICTED: mRNA turnover protein 4 homolog isoform X1 [Musa acuminata subsp. malaccensis]	-	-	GO:0005840//ribosome	-	GO:0022613//ribonucleoprotein complex biogenesis;GO:0009451//RNA modification
GSMUA_Achr10G03120_001	5.76	7.02	6.47	7.56	7.19	10.78	13.03	12.2	11.15	11.02	6.5	8.27	82	95	69	77	85	120	156	162	121	134	81	105	GSMUA_Achr10T03120_001	PREDICTED: probable phytol kinase 2, chloroplastic [Musa acuminata subsp. malaccensis]	-	-	GO:0031224//intrinsic component of membrane;GO:0042170//plastid membrane	GO:0052668//farnesol kinase activity	GO:0048437//floral organ development;GO:0001101//response to acid;GO:0018130;GO:0006714//sesquiterpenoid metabolic process;GO:0006796//phosphate-containing compound metabolic process;GO:0042743//hydrogen peroxide metabolic process;GO:0018205//peptidyl-lysine modification
GSMUA_Achr10G03130_001	0	0.21	0.26	0	0	0	0	0	0	0	0	0	0	1	1	0	0	0	0	0	0	0	0	0	GSMUA_Achr10T03130_001	Os05g0120300 [Oryza sativa Japonica Group]	-	-	-	-	-
GSMUA_Achr10G03140_001	0	0	0	0	0	0	0	0	0	0	0	0	0	0	0	0	0	0	0	0	0	0	0	0	GSMUA_Achr10T03140_001	-	-	-	-	-	-
GSMUA_Achr10G03150_001	0	0	0	0	0	0	0	0	0	0	0	0	0	0	0	0	0	0	0	0	0	0	0	0	GSMUA_Achr10T03150_001	TPA: histone H4.3 [Zea mays]	-	-	GO:0009536//plastid;GO:0000785//chromatin;GO:0005911//cell-cell junction;GO:0031090//organelle membrane	GO:0003676//nucleic acid binding;GO:0046983//protein dimerization activity	GO:0034728//nucleosome organization
GSMUA_Achr10G03160_001	0.18	0.03	0.14	0.18	0.16	0.49	1.35	0.52	0.34	0.52	0.12	0.12	7	1	4	5	5	15	44	19	10	17	4	4	GSMUA_Achr10T03160_001	PREDICTED: sporulation-specific protein 15-like [Musa acuminata subsp. malaccensis]	-	-	-	-	-
GSMUA_Achr10G03170_001	7.11	5.56	7.84	11.67	5.89	6.34	13.03	11.96	4.79	5.89	5.15	5.27	109	81	90	128	75	76	168	171	56	77	69	72	GSMUA_Achr10T03170_001	PREDICTED: protein SENSITIVITY TO RED LIGHT REDUCED 1 [Musa acuminata subsp. malaccensis]	-	-	GO:0043231//intracellular membrane-bounded organelle	-	GO:0007602//phototransduction;GO:0048511//rhythmic process
GSMUA_Achr10G03180_001	0.02	0.05	0.44	0.82	0.1	0.11	0.17	0.13	0.23	0.21	0.12	0.16	1	3	19	34	5	5	8	7	10	10	6	8	GSMUA_Achr10T03180_001	Os05g0117864 [Oryza sativa Japonica Group]	-	-	-	-	GO:0044260;GO:0090304;GO:0051276//chromosome organization;GO:0044710;GO:0022402//cell cycle process;GO:0050794//regulation of cellular process;GO:0007126//meiotic nuclear division;GO:1902589
GSMUA_Achr10G03190_001	0	0.53	2.57	1.36	1.17	0.64	0	0	2.48	0.51	1.06	0.53	0	1	4	2	2	1	0	0	4	1	2	1	GSMUA_Achr10T03190_001	-	-	-	-	-	-
GSMUA_Achr10G03200_001	12.02	9.43	12.87	22.5	8.69	15.93	9.39	20.85	18.62	18.91	9.71	16.42	158	118	127	212	95	164	104	256	187	213	112	193	GSMUA_Achr10T03200_001	PREDICTED: protein IN2-1 homolog B-like [Musa acuminata subsp. malaccensis]	Metabolism of other amino acids	ko00480//Glutathione metabolism	GO:0044424	GO:0016765//transferase activity, transferring alkyl or aryl (other than methyl) groups	-
GSMUA_Achr10G03210_001	2.18	1.36	2.57	2.69	2	2.92	4.33	3.9	3	2.63	2.74	3.38	42	25	37	37	32	44	70	70	44	43	46	58	GSMUA_Achr10T03210_001	PREDICTED: serine/threonine-protein kinase PBS1-like isoform X1 [Musa acuminata subsp. malaccensis]	-	-	GO:0016020//membrane	GO:0032550;GO:0004672//protein kinase activity	GO:0006796//phosphate-containing compound metabolic process;GO:0006355//regulation of transcription, DNA-templated;GO:0009967//positive regulation of signal transduction;GO:0006464//cellular protein modification process
GSMUA_Achr10G03220_001	7.97	6.61	9.55	10.82	7.3	5.98	13.54	20.28	6.7	7.01	6.17	6.22	109	86	98	106	83	64	156	259	70	82	74	76	GSMUA_Achr10T03220_001	PREDICTED: elongator complex protein 6 isoform X1 [Musa acuminata subsp. malaccensis]	-	-	GO:0043231//intracellular membrane-bounded organelle;GO:0043234//protein complex	GO:0016740//transferase activity	GO:0034645//cellular macromolecule biosynthetic process;GO:0010468//regulation of gene expression;GO:0009892//negative regulation of metabolic process;GO:0042127//regulation of cell proliferation;GO:0048366//leaf development;GO:0006950//response to stress
GSMUA_Achr10G03230_001	19.84	17.24	12.61	12.15	8.89	8.57	7.58	6.35	6.4	6.11	13.44	14.31	453	374	215	198	168	153	145	135	111	118	267	290	GSMUA_Achr10T03230_001	PREDICTED: AP2-like ethylene-responsive transcription factor TOE3 isoform X2 [Musa acuminata subsp. malaccensis]	-	-	-	-	-
GSMUA_Achr10G03240_001	0.06	0	0.04	0	0	0.08	0.3	0.03	0.08	0.04	0.04	0	2	0	1	0	0	2	8	1	2	1	1	0	GSMUA_Achr10T03240_001	Tudor/PWWP/MBT superfamily protein isoform 1 [Theobroma cacao]	-	-	-	-	-
GSMUA_Achr10G03250_001	60.02	53	91.06	124	65.68	64.8	120.25	145.01	58.86	66.31	50.37	37.85	1262	1059.02	1430	1862	1144	1065	2120	2841	940	1180	922	707	GSMUA_Achr10T03250_001	PREDICTED: elongation factor 1-alpha [Musa acuminata subsp. malaccensis]	Translation	ko03013//RNA transport	GO:0044424	GO:0017111//nucleoside-triphosphatase activity;GO:0008135//translation factor activity, nucleic acid binding;GO:0032550;GO:0004779//sulfate adenylyltransferase activity	GO:0034645//cellular macromolecule biosynthetic process
GSMUA_Achr10G03260_001	47.59	58.67	67	89.74	45.49	52.38	79.61	66.96	55.88	55.76	40.3	48.94	390	459	415	530	312	337	554	514	353	399	293	362	GSMUA_Achr10T03260_001	-	-	-	-	-	-
GSMUA_Achr10G03270_001	0	0	0.09	0.1	0.08	0.18	0.08	0.07	0.37	0.33	0	0	0	0	1	1	1	2	1	1	4	4	0	0	GSMUA_Achr10T03270_001	PREDICTED: omega-6 fatty acid desaturase, endoplasmic reticulum isozyme 2-like [Musa acuminata subsp. malaccensis]	Lipid metabolism	ko01040//Biosynthesis of unsaturated fatty acids	GO:0043231//intracellular membrane-bounded organelle;GO:0044425//membrane part	GO:0016705//oxidoreductase activity, acting on paired donors, with incorporation or reduction of molecular oxygen	GO:0006633//fatty acid biosynthetic process
GSMUA_Achr10G03280_001	4.51	2.96	4.16	4.96	5.19	8.22	8.31	8.16	9.59	10.1	3.02	4.72	11	7	8	9	11	16	18	19	19	24	7	11	GSMUA_Achr10T03280_001	Os09g0491692 [Oryza sativa Japonica Group]	-	-	-	-	-
GSMUA_Achr10G03290_001	0	0	0	0	0	0	0	0	0.04	0	0	0	0	0	0	0	0	0	0	0	1	0	0	0	GSMUA_Achr10T03290_001	PREDICTED: cation/H(+) antiporter 15-like [Musa acuminata subsp. malaccensis]	-	-	-	-	GO:0009987//cellular process;GO:0006812//cation transport
GSMUA_Achr10G03300_001	0	0	0	0	0	0	0	0	0	0	0	0	0	0	0	0	0	0	0	0	0	0	0	0	GSMUA_Achr10T03300_001	-	-	-	-	-	-
GSMUA_Achr10G03310_001	0.56	0.07	0	0	0.25	0.45	1.08	0	0.64	0.16	0.24	0.08	8	1	0	0	3	5	13	0	7	2	3	1	GSMUA_Achr10T03310_001	PREDICTED: DNA-damage-repair/toleration protein DRT100-like [Musa acuminata subsp. malaccensis]	-	-	GO:0009536//plastid	GO:0036094//small molecule binding;GO:0016772//transferase activity, transferring phosphorus-containing groups	GO:0006259//DNA metabolic process;GO:0006796//phosphate-containing compound metabolic process;GO:0033554//cellular response to stress;GO:0042221//response to chemical;GO:0009416//response to light stimulus
GSMUA_Achr10G03320_001	0	0	0	0	0	0	0	0	0	0	0	0	0	0	0	0	0	0	0	0	0	0	0	0	GSMUA_Achr10T03320_001	PREDICTED: 60S ribosomal protein L31 isoform X1 [Eucalyptus grandis]	Translation	ko03010//Ribosome	GO:0005622//intracellular	-	-
GSMUA_Achr10G03330_001	0	0	0	0	0	0	0	0	0	0	0	0	0	0	0	0	0	0	0	0	0	0	0	0	GSMUA_Achr10T03330_001	-	-	-	-	-	-
GSMUA_Achr10G03340_001	0	0	0	0	0	0	0	0	0	0	0	0	0	0	0	0	0	0	0	0	0	0	0	0	GSMUA_Achr10T03340_001	PREDICTED: 60S ribosomal protein L31-like [Citrus sinensis]	Translation	ko03010//Ribosome	-	-	-
GSMUA_Achr10G03350_001	0	0	0	0	0	0	0	0	0	0	0	0	0	0	0	0	0	0	0	0	0	0	0	0	GSMUA_Achr10T03350_001	Proline--tRNA ligase [Gossypium arboreum]	-	-	-	GO:0004553//hydrolase activity, hydrolyzing O-glycosyl compounds	GO:0019566//arabinose metabolic process
GSMUA_Achr10G03360_001	2.69	1.58	5.25	4.64	6.55	5.76	1.08	0.97	10.35	9.38	4.53	6.13	9	5	13	11	18	15	3	3	26	26	13	18	GSMUA_Achr10T03360_001	-	-	-	-	-	-
GSMUA_Achr10G03370_001	70.16	70.21	72.61	103.04	63.19	75.97	62.42	55.54	79.62	88.13	72.54	73.39	561	536	439	594	423	477	424	416	491	616	515	530	GSMUA_Achr10T03370_001	PREDICTED: U6 snRNA-associated Sm-like protein LSm7 [Musa acuminata subsp. malaccensis]	Transcription;Folding, sorting and degradation	ko03040//Spliceosome;ko03018//RNA degradation	GO:0044423;GO:0032991//macromolecular complex	-	-
GSMUA_Achr10G03380_001	1.91	1.36	2.54	3.04	2.37	4.66	3.75	3.07	3.71	4.48	2.07	2.68	83	56	82	94	85	158	136	124	122	163	78	103	GSMUA_Achr10T03380_001	PREDICTED: pumilio homolog 3-like [Musa acuminata subsp. malaccensis]	-	-	-	-	-
GSMUA_Achr10G03390_001	0	0	0	0	0	0	0	0	0	0	0	0	0	0	0	0	0	0	0	0	0	0	0	0	GSMUA_Achr10T03390_001	PREDICTED: ARM REPEAT PROTEIN INTERACTING WITH ABF2-like [Phoenix dactylifera]	-	-	GO:0043231//intracellular membrane-bounded organelle	-	GO:0006261//DNA-dependent DNA replication;GO:0008283//cell proliferation
GSMUA_Achr10G03400_001	1.15	0.6	2.9	3.09	1.32	6.55	15.44	10.32	4.21	0	1.19	2.38	1.97	1	4	3.99	2	9	24	17	6	0	2	4	GSMUA_Achr10T03400_001	PREDICTED: DNA repair protein UVH3-like, partial [Musa acuminata subsp. malaccensis]	-	-	-	-	-
GSMUA_Achr10G03410_001	1.43	1.21	1.15	1.9	1.58	2.1	3.43	2.9	1.13	1.26	0.8	1.8	35	28	21	33	32	40	70	66	21	26	17	39	GSMUA_Achr10T03410_001	PREDICTED: ARM REPEAT PROTEIN INTERACTING WITH ABF2-like [Musa acuminata subsp. malaccensis]	-	-	-	-	-
GSMUA_Achr10G03420_001	0.96	1	1	0.26	1.48	1.7	5.48	3.87	0.75	2.33	0.42	0.42	5	5.02	4	1	6.54	7	24.58	19	3.05	10.93	2	2.02	GSMUA_Achr10T03420_001	PREDICTED: ARM REPEAT PROTEIN INTERACTING WITH ABF2-like [Musa acuminata subsp. malaccensis]	-	-	GO:0043231//intracellular membrane-bounded organelle;GO:0032993//protein-DNA complex	-	GO:0032446//protein modification by small protein conjugation;GO:0006261//DNA-dependent DNA replication;GO:0008283//cell proliferation
GSMUA_Achr10G03430_001	0	0.92	0	0.6	0.51	0.01	0.77	0	1.09	1.78	0	0.46	0	2	0	1	1	0.03	1.54	0	2	3.93	0	1	GSMUA_Achr10T03430_001	PREDICTED: DNA repair protein UVH3 isoform X2 [Musa acuminata subsp. malaccensis]	Replication and repair	ko03420//Nucleotide excision repair	GO:0043231//intracellular membrane-bounded organelle	GO:0043169//cation binding;GO:0004518//nuclease activity;GO:0043566//structure-specific DNA binding	GO:0009411//response to UV;GO:0006281//DNA repair;GO:0006464//cellular protein modification process
GSMUA_Achr10G03440_001	0.11	0	0.07	0.19	0.2	0.07	0.13	0.13	0	0.13	0	0.12	2	0	1	2.49	3	1	2	2.17	0	2	0	1.99	GSMUA_Achr10T03440_001	PREDICTED: ARM REPEAT PROTEIN INTERACTING WITH ABF2-like [Elaeis guineensis]	-	-	GO:0043231//intracellular membrane-bounded organelle	-	GO:0006261//DNA-dependent DNA replication;GO:0008283//cell proliferation
GSMUA_Achr10G03450_001	0.06	0	0	0.09	0.08	0	0	0	0	0	0.07	0.14	1	0	0	1	1	0	0	0	0	0	1	2	GSMUA_Achr10T03450_001	PREDICTED: UPF0481 protein At3g47200-like [Musa acuminata subsp. malaccensis]	-	-	-	-	-
GSMUA_Achr10G03460_001	0	0	0	0	0	0	0	0	0	0	0	0	0	0	0	0	0	0	0	0	0	0	0	0	GSMUA_Achr10T03460_001	PREDICTED: ras-related protein RABB1c-like [Malus domestica]	-	-	-	-	-
GSMUA_Achr10G03470_001	0.55	0.96	0.73	0.76	1.75	2.58	0.86	0.59	1.18	1.85	2.05	1.61	3	5	3	3	8	11	4	3	5	9	10	8	GSMUA_Achr10T03470_001	-	-	-	-	-	-
GSMUA_Achr10G03480_001	4.37	5.33	3.91	3.45	5.09	8.58	3.76	1.39	4.3	3.93	6.53	7.47	37	43	25	21	36	57	27	11	28	29	49	57	GSMUA_Achr10T03480_001	PREDICTED: VIN3-like protein 1 [Musa acuminata subsp. malaccensis]	-	-	GO:0044428	-	GO:0016458//gene silencing;GO:0048572//short-day photoperiodism;GO:0031062//positive regulation of histone methylation;GO:0006355//regulation of transcription, DNA-templated;GO:0090567;GO:0009409//response to cold;GO:0070646//protein modification by small protein removal;GO:0034968//histone lysine methylation
GSMUA_Achr10G03490_001	6.3	4.5	4.64	5.42	7.45	7.43	1.18	2.13	5.69	5.49	5.28	6.39	140	95	77	86	137	129	22	44	96	103	102	126	GSMUA_Achr10T03490_001	PREDICTED: VIN3-like protein 1 [Musa acuminata subsp. malaccensis]	-	-	GO:0016604//nuclear body;GO:0043234//protein complex	GO:0043169//cation binding	GO:0009639//response to red or far red light;GO:0016458//gene silencing;GO:0000338//protein deneddylation;GO:0009756//carbohydrate mediated signaling;GO:0048572//short-day photoperiodism;GO:0031062//positive regulation of histone methylation;GO:0006305;GO:0048580;GO:0006355//regulation of transcription, DNA-templated;GO:0048507//meristem development;GO:0051235;GO:0090567;GO:0032446//protein modif…
GSMUA_Achr10G03500_001	5.57	4.26	4.81	6	3.33	5.3	3.79	3.9	5.33	5.77	2.59	3.68	121	88	78	93	60	90	69	79	88	106	49	71	GSMUA_Achr10T03500_001	PREDICTED: WPP domain-interacting protein 1-like [Musa acuminata subsp. malaccensis]	-	-	-	-	-
GSMUA_Achr10G03510_001	3.3	2.38	3.02	3.37	2.55	5.36	3.83	2.61	3.74	5.04	2.42	2.75	194	133	132	141	124	246	188	143	166	248	123	143	GSMUA_Achr10T03510_001	Os04g0471400 [Oryza sativa Japonica Group]	-	-	-	-	-
GSMUA_Achr10G03520_001	144.23	135.05	202.68	436.48	142.11	265.54	234.62	317.83	98.91	96.13	65.89	75.88	4619.36	4106.81	4835.6	9963.68	3761.87	6641.17	6283.58	9474.68	2398.35	2587.91	1829.57	2151.13	GSMUA_Achr10T03520_001	PREDICTED: heat shock protein 81-1-like [Musa acuminata subsp. malaccensis]	Folding, sorting and degradation;Environmental adaptation	ko04141//Protein processing in endoplasmic reticulum;ko04626//Plant-pathogen interaction	-	GO:0005515//protein binding;GO:0032550	GO:0050896//response to stimulus;GO:0044267//cellular protein metabolic process
GSMUA_Achr10G03530_001	0	0.86	1.06	1.12	1.93	0.52	1.88	0.88	1.03	0.43	0.44	1.75	0	2	2	2	4	1	4	2	2	1	1	4	GSMUA_Achr10T03530_001	PREDICTED: sodium/hydrogen exchanger 6-like [Musa acuminata subsp. malaccensis]	-	-	GO:0016020//membrane	GO:0015299//solute:proton antiporter activity	GO:0044763;GO:0006814//sodium ion transport
GSMUA_Achr10G03540_001	0.41	0.44	0.37	0.39	0.39	0.35	0.38	0.44	0.42	0.76	0.58	1.09	9	9	6	6	7	6	7	9	7	14	11	21	GSMUA_Achr10T03540_001	PREDICTED: sodium/hydrogen exchanger 6-like [Musa acuminata subsp. malaccensis]	-	-	GO:0031224//intrinsic component of membrane;GO:0000139//Golgi membrane	GO:0005451//monovalent cation:proton antiporter activity	GO:0006814//sodium ion transport;GO:0044763;GO:0055067;GO:0015992//proton transport
GSMUA_Achr10G03550_001	3.63	2.41	3.82	3.95	5.66	6.16	7.08	5.8	5.58	5.76	3.77	2.59	111	70	87	86	143	147	181	165	129	148	100	70	GSMUA_Achr10T03550_001	PREDICTED: trigger factor-like protein TIG, Chloroplastic isoform X2 [Musa acuminata subsp. malaccensis]	-	-	GO:0009532//plastid stroma;GO:0009526//plastid envelope	GO:0016859//cis-trans isomerase activity	GO:0016109;GO:0018208//peptidyl-proline modification;GO:0006090//pyruvate metabolic process;GO:0005984//disaccharide metabolic process;GO:0009668;GO:0009886//post-embryonic morphogenesis;GO:0005982//starch metabolic process;GO:0008104//protein localization;GO:0009658//chloroplast organization;GO:0009451//RNA modification
GSMUA_Achr10G03560_001	0.62	0	0	0	0	0.77	0.68	1.28	0	0.6	0.63	0.63	1	0	0	0	0	1	1	2	0	1	1	1	GSMUA_Achr10T03560_001	PREDICTED: inactive rhomboid protein 1-like [Musa acuminata subsp. malaccensis]	-	-	GO:0031224//intrinsic component of membrane	GO:0004175//endopeptidase activity	GO:0019538//protein metabolic process
GSMUA_Achr10G03570_001	0.11	0.36	0.76	0	0.41	0.87	0.81	2.93	0.15	0.39	0.39	0.63	1	3	5	0	3	6	6	24	1	3	3	5	GSMUA_Achr10T03570_001	PREDICTED: LOW QUALITY PROTEIN: inactive rhomboid protein 1-like [Musa acuminata subsp. malaccensis]	-	-	-	-	-
GSMUA_Achr10G03580_001	172.47	215.82	138.87	148.09	224.52	147.55	149.4	166.83	104.4	101.21	143.3	279.22	1296	1549	790	803	1414	871	955	1175	606	667	958	1898	GSMUA_Achr10T03580_001	PREDICTED: elicitor-responsive protein 1-like isoform X2 [Musa acuminata subsp. malaccensis]	-	-	GO:0044464;GO:0016020//membrane	-	GO:0050789//regulation of biological process;GO:0044763
GSMUA_Achr10G03590_001	39.95	33.05	43.17	49.91	45.02	44.96	45.19	39.67	51.99	44.2	40.09	32.13	277	219	227	250	262	245	267	258	279	270	248	202	GSMUA_Achr10T03590_001	PREDICTED: mitochondrial import inner membrane translocase subunit Tim9-like [Musa acuminata subsp. malaccensis]	-	-	GO:0043231//intracellular membrane-bounded organelle;GO:0019866//organelle inner membrane;GO:0031970	GO:0043169//cation binding;GO:0008320//protein transmembrane transporter activity	GO:0009451//RNA modification;GO:0051234//establishment of localization;GO:0008104//protein localization;GO:0043094
GSMUA_Achr10G03600_001	20.9	22.19	17.35	18.16	24.06	22.13	21.28	22.38	17.34	19.29	19.85	19.48	281	284	175	175	269	233	241	281	178	222	234	234	GSMUA_Achr10T03600_001	PREDICTED: dolichyl-phosphate beta-glucosyltransferase [Musa acuminata subsp. malaccensis]	Global and overview maps;Glycan biosynthesis and metabolism	ko01100//Metabolic pathways;ko00510//N-Glycan biosynthesis	GO:0043231//intracellular membrane-bounded organelle	GO:0016740//transferase activity	GO:0006694//steroid biosynthetic process;GO:0030148//sphingolipid biosynthetic process
GSMUA_Achr10G03610_001	2.03	1.97	2.35	1.73	3.18	2.96	2.43	2.01	2.95	1.99	2.02	3.06	51	47	44	31	66	58	51	47	56	42	44	68	GSMUA_Achr10T03610_001	O-fucosyltransferase family protein [Theobroma cacao]	-	-	-	-	-
GSMUA_Achr10G03620_001	0	0	0	0	0	0	0	0	0	0	0	0	0	0	0	0	0	0	0	0	0	0	0	0	GSMUA_Achr10T03620_001	-	-	-	-	-	-
GSMUA_Achr10G03630_001	92.23	79.71	90.95	70.54	109.12	92.3	37.68	52.5	86.6	51.15	106.44	125.04	2865	2351	2105	1562	2802	2239	979	1518	2037	1336	2867	3439	GSMUA_Achr10T03630_001	PREDICTED: probable protein phosphatase 2C 23 [Musa acuminata subsp. malaccensis]	-	-	GO:0016020//membrane;GO:0043231//intracellular membrane-bounded organelle	GO:0004721//phosphoprotein phosphatase activity	GO:0009620//response to fungus;GO:0048827//phyllome development;GO:0009755//hormone-mediated signaling pathway;GO:0006605//protein targeting;GO:0043067//regulation of programmed cell death;GO:0016192//vesicle-mediated transport;GO:0006498;GO:0048528//post-embryonic root development;GO:0009863//salicylic acid mediated signaling pathway;GO:0006952//defense response;GO:0035556//intracellular signal …
GSMUA_Achr10G03640_001	0.45	0	0	0	0	0	0	0	0	0	0	0	1	0	0	0	0	0	0	0	0	0	0	0	GSMUA_Achr10T03640_001	-	-	-	-	-	-
GSMUA_Achr10G03650_001	47.16	52.61	47.78	84.22	52.77	58.84	52.49	55.99	51.62	59.17	43.27	37.82	316	337	243	408	297	310	300	352	268	350	259	230	GSMUA_Achr10T03650_001	PREDICTED: 60S ribosomal protein L36-3-like [Musa acuminata subsp. malaccensis]	Translation	ko03010//Ribosome	GO:0030529//ribonucleoprotein complex	GO:0005198//structural molecule activity	GO:0010467//gene expression
GSMUA_Achr10G03660_001	6.95	2.9	6.38	6.43	2.84	6.32	5.82	5.79	8.76	10.41	2.63	2.13	121	48	83	80	41	86	85	94	116	154	40	33	GSMUA_Achr10T03660_001	PREDICTED: dof zinc finger protein DOF5.1-like isoform X2 [Musa acuminata subsp. malaccensis]	-	-	-	-	-
GSMUA_Achr10G03670_001	124.11	105	86	121.93	86.72	98.49	116.44	108.62	105.55	107.95	81.45	70.07	1341	1081	699	946	781	834	1063	1097	874	1006	775	679	GSMUA_Achr10T03670_001	PREDICTED: actin-depolymerizing factor 7-like [Musa acuminata subsp. malaccensis]	-	-	GO:0005856//cytoskeleton	GO:0008092//cytoskeletal protein binding	GO:0008154//actin polymerization or depolymerization
GSMUA_Achr10G03680_001	65.98	68.27	49.74	85.65	76.43	61.99	81.79	99.87	54.56	54.43	51.79	51.09	657	648	373	613	635	484	689	930	417	469	455	457	GSMUA_Achr10T03680_001	PREDICTED: 40S ribosomal protein S15a-like [Sesamum indicum]	Translation	ko03010//Ribosome	GO:0030529//ribonucleoprotein complex	GO:0005198//structural molecule activity	GO:0010467//gene expression
GSMUA_Achr10G03690_001	141.17	153.73	96.57	118.69	115.13	121.87	125.93	136.57	110	97.9	111.5	133.52	2039.1	2112.93	1045.45	1227.64	1381.65	1377.67	1530.85	1840.93	1211.99	1207.87	1409.89	1721.12	GSMUA_Achr10T03690_001	PREDICTED: ras-related protein RABE1c-like [Musa acuminata subsp. malaccensis]	-	-	GO:0044464	GO:0017111//nucleoside-triphosphatase activity;GO:0032550	GO:0035556//intracellular signal transduction;GO:0016482//cytoplasmic transport;GO:0015031//protein transport
GSMUA_Achr10G03700_001	36.95	136.14	4.59	14.43	1.93	11.77	78.27	74	7.95	8.09	2.87	5.77	320	1125	30	90	14	80	575	600	53	61	22	45	GSMUA_Achr10T03700_001	PREDICTED: zinc finger protein ZAT12-like [Musa acuminata subsp. malaccensis]	-	-	-	GO:0043169//cation binding	-
GSMUA_Achr10G03710_001	0	0.15	0	0	0.17	0	0	0.15	0	0	0	0	0	1	0	0	1	0	0	1	0	0	0	0	GSMUA_Achr10T03710_001	PREDICTED: myb-related protein MYBAS2-like [Musa acuminata subsp. malaccensis]	-	-	-	GO:0003676//nucleic acid binding	-
GSMUA_Achr10G03720_001	0	0	0	0	0	0	0	0	0	0	0	0	0	0	0	0	0	0	0	0	0	0	0	0	GSMUA_Achr10T03720_001	BnaC04g07890D [Brassica napus]	Global and overview maps;Global and overview maps;Amino acid metabolism	ko01100//Metabolic pathways;ko01110//Biosynthesis of secondary metabolites;ko00300//Lysine biosynthesis	GO:0009532//plastid stroma	GO:0047661	GO:0006743//ubiquinone metabolic process;GO:0009085//lysine biosynthetic process
GSMUA_Achr10G03730_001	355.53	384.88	252.15	301.05	288.62	300.67	262.32	307.41	303.72	381.59	275.49	260.41	8444.51	8684.8	4469.08	5102.98	5674.46	5580.24	5219.43	6800.91	5473.21	7653.55	5688.31	5487.77	GSMUA_Achr10T03730_001	PREDICTED: actin-2 [Musa acuminata subsp. malaccensis]	-	-	-	GO:0032550	-
GSMUA_Achr10G03740_001	7.59	9.96	3.18	4.17	2.16	2.93	1.3	1.28	4.69	5.78	7.48	8.23	76	95	24	30	18	23	11	12	36	50	66	74	GSMUA_Achr10T03740_001	Os05g0462000 [Oryza sativa Japonica Group]	-	-	-	-	-
GSMUA_Achr10G03750_001	0.21	0.22	0.85	0.3	0.43	0.18	0.59	0.76	1.02	0.33	0.41	0.64	3	3	9	3	5	2	7	10	11	4	5	8	GSMUA_Achr10T03750_001	PREDICTED: caffeoylshikimate esterase-like [Musa acuminata subsp. malaccensis]	-	-	-	GO:0003824//catalytic activity	-
GSMUA_Achr10G03760_001	45.18	44.08	35.37	64.22	45.4	51.55	60.04	60.39	42.06	48.02	35.98	39.07	365	340	216	374	307	327	412	457	262	339	258	285	GSMUA_Achr10T03760_001	PREDICTED: 60S ribosomal protein L35-like [Musa acuminata subsp. malaccensis]	Translation	ko03010//Ribosome	GO:0030529//ribonucleoprotein complex	GO:0005198//structural molecule activity	GO:0010467//gene expression
GSMUA_Achr10G03770_001	3.51	3.2	4.28	0.44	0.13	3.89	0.25	0.28	0.14	0.93	0.78	1.41	67	58	61	6	2	58	4	5	2	15	13	24	GSMUA_Achr10T03770_001	PREDICTED: exocyst complex component EXO70A1-like [Musa acuminata subsp. malaccensis]	-	-	-	-	-
GSMUA_Achr10G03780_001	38.4	30.73	39.43	36.23	37.71	37.37	26.3	22.66	41.26	48.62	44.32	39.92	773	588	593	521	629	588	444	425	631	829	777	714	GSMUA_Achr10T03780_001	PREDICTED: protein GPR107-like [Musa acuminata subsp. malaccensis]	-	-	GO:0031224//intrinsic component of membrane;GO:0043231//intracellular membrane-bounded organelle	-	-
GSMUA_Achr10G03790_001	28.14	29.23	30.37	43.7	23.68	35.12	28.98	27.82	34.47	34.66	17.74	22.43	168	167	138	189	119	165	148	156	160	184	95	122	GSMUA_Achr10T03790_001	Os02g0279800 [Oryza sativa Japonica Group]	-	-	GO:0043231//intracellular membrane-bounded organelle	-	-
GSMUA_Achr10G03800_001	33.86	24.35	35.73	28.57	47.86	50.47	27.34	27.16	30.14	27.7	33.49	27.84	1433	978	1125	861	1672	1667	966	1069	964	982	1226	1041	GSMUA_Achr10T03800_001	TPA: respiratory burst oxidase protein A [Zea mays]	-	-	GO:0031224//intrinsic component of membrane	GO:0046872//metal ion binding;GO:0016651//oxidoreductase activity, acting on NAD(P)H;GO:0016209//antioxidant activity	GO:0044710;GO:0006091//generation of precursor metabolites and energy
GSMUA_Achr10G03810_001	10.71	9.9	9.21	15.31	9.01	11.97	17.94	15.34	8.74	10.11	6.54	8.2	182	160	117	186	127	159	256	243	113	146	97	124	GSMUA_Achr10T03810_001	PREDICTED: protein FLX-like 1 [Musa acuminata subsp. malaccensis]	-	-	-	-	-
GSMUA_Achr10G03820_001	4.9	4.06	9.77	9.49	6.93	12.41	12.75	16.57	10.97	9.68	7.03	4.66	104	82	155	144	122	206	227	328	177	174	130	88	GSMUA_Achr10T03820_001	PREDICTED: splicing factor 1-like [Oryza brachyantha]	-	-	-	-	-
GSMUA_Achr10G03830_001	4.35	0.57	0.24	0.5	1.5	0.69	3.8	0.39	4.18	3.04	1.61	0.99	24	3	1	2	7	3	18	2	18	15	8	5	GSMUA_Achr10T03830_001	PAR1 protein [Medicago truncatula]	-	-	-	-	GO:0030001//metal ion transport
GSMUA_Achr10G03840_001	16.22	21.53	21.92	13.75	18.72	16.9	12.16	14.87	7.49	8.29	11.15	16	302	381	305	183	289	246	190	258	106	131	181	265	GSMUA_Achr10T03840_001	plastid transcriptionally active [Gossypium hirsutum]	-	-	GO:0000229	-	GO:0006090//pyruvate metabolic process;GO:0009668;GO:0006355//regulation of transcription, DNA-templated;GO:0009658//chloroplast organization;GO:0046471//phosphatidylglycerol metabolic process
GSMUA_Achr10G03850_001	27.59	24.95	25.96	27.68	24.76	31.21	41.19	45.94	25.84	28.74	23.73	27.05	443	381	312	318	330	392	556	688	316	393	333	387	GSMUA_Achr10T03850_001	PREDICTED: ras-related protein RABE1c-like [Musa acuminata subsp. malaccensis]	-	-	GO:0044464	GO:0017111//nucleoside-triphosphatase activity;GO:0032550	GO:0035556//intracellular signal transduction;GO:0016482//cytoplasmic transport;GO:0015031//protein transport
GSMUA_Achr10G03860_001	0	0	0	0	0	0	0	0	0	0	0	0	0	0	0	0	0	0	0	0	0	0	0	0	GSMUA_Achr10T03860_001	-	-	-	-	-	-
GSMUA_Achr10G03870_001	3.04	2.45	6.03	2.92	4.75	3.27	7.99	6.49	5.92	4.56	3.3	4.79	26	20	39	18	34	22	58	52	39	34	25	37	GSMUA_Achr10T03870_001	Elongation factor P [Glycine soja]	-	-	GO:0009532//plastid stroma	GO:0008135//translation factor activity, nucleic acid binding	GO:0006518//peptide metabolic process;GO:0034645//cellular macromolecule biosynthetic process;GO:0006605//protein targeting;GO:0003006//developmental process involved in reproduction
GSMUA_Achr10G03880_001	29.35	26.55	45.34	55.57	43.05	63.09	51.25	48.04	66.37	60.09	46.95	61.25	459	395	531	622	559	772	674	701	791	801	642	854	GSMUA_Achr10T03880_001	PREDICTED: serine/threonine-protein kinase HT1-like [Musa acuminata subsp. malaccensis]	-	-	-	GO:0004713//protein tyrosine kinase activity;GO:0032550	GO:0006468//protein phosphorylation
GSMUA_Achr10G03890_001	0	0.1	0	0	0.11	0.12	0.67	0	0.12	0.55	0	0	0	1	0	0	1	1	6	0	1	5	0	0	GSMUA_Achr10T03890_001	PREDICTED: rho GDP-dissociation inhibitor 1-like, partial [Musa acuminata subsp. malaccensis]	-	-	GO:0044424	GO:0005092//GDP-dissociation inhibitor activity	GO:0019222//regulation of metabolic process
GSMUA_Achr10G03900_001	11.86	14.28	7.33	9.24	11.9	9.14	12.53	14.99	8.66	8.06	9.53	10.13	369	422	170	205	306	222	326	434	204	211	257	279	GSMUA_Achr10T03900_001	PREDICTED: probable serine/threonine-protein kinase abkC [Musa acuminata subsp. malaccensis]	-	-	GO:0043231//intracellular membrane-bounded organelle	GO:0016772//transferase activity, transferring phosphorus-containing groups	GO:0008152//metabolic process
GSMUA_Achr10G03910_001	0.2	0.16	0.07	0.57	0.12	0.46	1.22	0.38	0.4	0.6	0	0.23	4	3	1	8	2	7	20	7	6	9.98	0	4	GSMUA_Achr10T03910_001	PREDICTED: kelch repeat-containing protein At3g27220-like [Musa acuminata subsp. malaccensis]	-	-	GO:0031984;GO:0043231//intracellular membrane-bounded organelle	-	GO:0044765
GSMUA_Achr10G03920_001	5.62	8.66	4	7.32	3.15	6.99	7.65	3.69	4.71	5.86	3.08	5.45	75	110	40	70	35	73	86	46	48	67	36	65	GSMUA_Achr10T03920_001	PREDICTED: RING finger protein 141-like isoform X2 [Musa acuminata subsp. malaccensis]	-	-	-	GO:0003824//catalytic activity;GO:0046914//transition metal ion binding	-
GSMUA_Achr10G03930_001	17.97	13.3	13	14.83	8.93	19.07	22.35	21.01	16.44	19.54	6.33	11.36	428	301	231	252	176	355	446	466	297	393	131	240	GSMUA_Achr10T03930_001	PREDICTED: programmed cell death protein 4 [Vitis vinifera]	-	-	-	-	-
GSMUA_Achr10G03940_001	0.15	0.22	0.35	0.47	0.37	0.86	0.8	0.61	0.65	1.01	0.56	0.35	6	8	10	13	12	26	26	22	19	33	19	12	GSMUA_Achr10T03940_001	PREDICTED: protein STICHEL-like 2 [Musa acuminata subsp. malaccensis]	-	-	-	-	-
GSMUA_Achr10G03950_001	0.21	0.55	0.42	1.31	0.25	1.07	1.48	1.01	1.23	0.84	0.59	0.47	2	5	3	9	2	8	12	9	9	7	5	4	GSMUA_Achr10T03950_001	succinate dehydrogenase [ubiquinone] iron-sulfur subunit [Medicago truncatula]	Global and overview maps;Global and overview maps;Energy metabolism;Carbohydrate metabolism	ko01100//Metabolic pathways;ko01110//Biosynthesis of secondary metabolites;ko00190//Oxidative phosphorylation;ko00020//Citrate cycle (TCA cycle)	GO:0019866//organelle inner membrane;GO:0043231//intracellular membrane-bounded organelle	GO:0000104//succinate dehydrogenase activity;GO:0043169//cation binding;GO:0051536//iron-sulfur cluster binding	GO:0006101//citrate metabolic process
GSMUA_Achr10G03960_001	0.05	0.05	0	0.06	0	0	0	0.05	0	0.11	0.05	0.15	1	1	0	1	0	0	0	1	0	2	1	3	GSMUA_Achr10T03960_001	PREDICTED: zinc finger protein CONSTANS-LIKE 6-like [Musa acuminata subsp. malaccensis]	-	-	-	-	-
GSMUA_Achr10G03970_001	0.35	1.11	0.59	0.12	0.32	0.11	0.31	0.19	0.46	0.31	0.1	0.69	4	12	5	1	3	1	3	2	4	3	1	7	GSMUA_Achr10T03970_001	PREDICTED: very-long-chain 3-oxoacyl-CoA reductase 1-like [Musa acuminata subsp. malaccensis]	Global and overview maps;Lipid metabolism;Lipid metabolism	ko01110//Biosynthesis of secondary metabolites;ko01040//Biosynthesis of unsaturated fatty acids;ko00062//Fatty acid elongation in mitochondria	GO:0016020//membrane	GO:0016491//oxidoreductase activity	GO:0044249//cellular biosynthetic process;GO:0008610//lipid biosynthetic process;GO:0044255//cellular lipid metabolic process;GO:0044281//small molecule metabolic process
GSMUA_Achr10G03980_001	2.94	2.15	4.04	4.74	5.09	6.99	5.92	5.61	11.08	8.91	6.96	11.77	216	150	221	248	309	401	363	384	615	547	442	764	GSMUA_Achr10T03980_001	PREDICTED: lysine-specific demethylase REF6-like isoform X1 [Musa acuminata subsp. malaccensis]	-	-	-	-	GO:0044260;GO:0044699;GO:0044238
GSMUA_Achr10G03990_001	0	0.35	0	0.46	0	0.42	0.4	0.35	0.87	1.19	0	0.75	0	1	0	1	0	1	1	1	2	3	0	2	GSMUA_Achr10T03990_001	-	-	-	-	-	-
GSMUA_Achr10G04000_001	0	0	0	0	0	0	0	0	0	0	0	0	0	0	0	0	0	0	0	0	0	0	0	0	GSMUA_Achr10T04000_001	PREDICTED: uncharacterized protein LOC103999945 isoform X2 [Musa acuminata subsp. malaccensis]	-	-	-	-	-
GSMUA_Achr10G04010_001	0	0	0	0	0	1.25	0	0	0	0.5	0	0	0	0	0	0	0	2	0	0	0	1	0	0	GSMUA_Achr10T04010_001	PREDICTED: uncharacterized protein LOC103999945 isoform X1 [Musa acuminata subsp. malaccensis]	-	-	-	-	-
GSMUA_Achr10G04020_001	0	0.22	0	0.29	0.25	0.27	0	0	0.56	0.76	0.24	0.24	0	1	0	1	1	1	0	0	2	3	1	1	GSMUA_Achr10T04020_001	-	-	-	-	-	-
GSMUA_Achr10G04030_001	0.19	0.13	0.43	0.54	0.15	0.41	0.23	0.14	0.08	0.45	0.22	0.5	3	2	5	6	2	5	3	2	1	6	3	7	GSMUA_Achr10T04030_001	PREDICTED: protein ELF4-LIKE 3-like [Musa acuminata subsp. malaccensis]	-	-	-	-	-
GSMUA_Achr10G04040_001	0	0	0	0	0	0	0	0	0	0	0	0	0	0	0	0	0	0	0	0	0	0	0	0	GSMUA_Achr10T04040_001	PREDICTED: manganese-dependent ADP-ribose/CDP-alcohol diphosphatase-like [Musa acuminata subsp. malaccensis]	-	-	-	-	-
GSMUA_Achr10G04050_001	19.52	22.96	16.52	24.78	20.24	23.43	21.87	27.74	18.75	21.26	17.71	16.18	295	330	187	268	254	277	278	391	216	274	234	218	GSMUA_Achr10T04050_001	PREDICTED: probable adenylate kinase 7, mitochondrial [Musa acuminata subsp. malaccensis]	-	-	GO:0043231//intracellular membrane-bounded organelle	GO:0032550;GO:0016776//phosphotransferase activity, phosphate group as acceptor;GO:0016301//kinase activity	GO:0009117//nucleotide metabolic process;GO:0032774//RNA biosynthetic process
GSMUA_Achr10G04060_001	0.09	0.09	0.58	0	0	0.22	0	0	0.11	0.1	0.79	0.88	1	1	5	0	0	2	0	0	1	1	8	9	GSMUA_Achr10T04060_001	PREDICTED: galactolipase DONGLE, chloroplastic-like [Musa acuminata subsp. malaccensis]	-	-	-	-	-
GSMUA_Achr10G04070_001	0	0	0	0	0	0	0	0	0	0	0	0	0	0	0	0	0	0	0	0	0	0	0	0	GSMUA_Achr10T04070_001	PREDICTED: petal death protein isoform X1 [Musa acuminata subsp. malaccensis]	-	-	-	GO:0016829//lyase activity	-
GSMUA_Achr10G04080_001	0	0.21	0.27	0	0.48	0.26	0.24	0	1.04	1.35	0.45	0.44	0	1	1	0	2	1	1	0	4	6	2	2	GSMUA_Achr10T04080_001	PREDICTED: petal death protein isoform X1 [Musa acuminata subsp. malaccensis]	-	-	-	GO:0003824//catalytic activity	-
GSMUA_Achr10G04090_001	0	0	0	0	0	0	0	0	0	0	0	0	0	0	0	0	0	0	0	0	0	0	0	0	GSMUA_Achr10T04090_001	PREDICTED: protein NYNRIN-like [Beta vulgaris subsp. vulgaris]	-	-	-	-	-
GSMUA_Achr10G04100_001	0	0	0	0	0	0	0	0	0	0	0	0	0	0	0	0	0	0	0	0	0	0	0	0	GSMUA_Achr10T04100_001	PREDICTED: LOB domain-containing protein 6-like [Musa acuminata subsp. malaccensis]	-	-	GO:0031981//nuclear lumen	-	GO:0009943//adaxial/abaxial axis specification;GO:0048437//floral organ development
GSMUA_Achr10G04110_001	0.81	0.6	0.53	0.78	0.53	0.87	1.17	1.4	0.74	0.72	0.46	0.7	85.02	59.57	40.92	58.11	45.32	71	102.33	136.38	58.54	62.69	41.74	64.63	GSMUA_Achr10T04110_001	PREDICTED: LOW QUALITY PROTEIN: glutamyl-tRNA(Gln) amidotransferase subunit B, chloroplastic/mitochondrial [Musa acuminata subsp. malaccensis]	Global and overview maps;Translation	ko01100//Metabolic pathways;ko00970//Aminoacyl-tRNA biosynthesis	GO:0043234//protein complex;GO:0009532//plastid stroma	GO:0032550;GO:0016884//carbon-nitrogen ligase activity, with glutamine as amido-N-donor	GO:0006412//translation;GO:0009451//RNA modification;GO:0043039//tRNA aminoacylation
GSMUA_Achr10G04120_001	7.51	7.74	7.22	8.72	6.92	9.98	12.95	12.9	7.81	6.09	4.08	5.19	27.99	27.77	20.81	23.84	22	29.45	41.99	45.49	23.07	21	14	18	GSMUA_Achr10T04120_001	PREDICTED: LOW QUALITY PROTEIN: glutamyl-tRNA(Gln) amidotransferase subunit B, chloroplastic/mitochondrial [Musa acuminata subsp. malaccensis]	Global and overview maps;Translation	ko01100//Metabolic pathways;ko00970//Aminoacyl-tRNA biosynthesis	GO:0043234//protein complex;GO:0009532//plastid stroma	GO:0032550;GO:0016884//carbon-nitrogen ligase activity, with glutamine as amido-N-donor	GO:0006412//translation;GO:0009451//RNA modification;GO:0043039//tRNA aminoacylation
GSMUA_Achr10G04130_001	0	0	0	0	0	0.37	0.35	0.63	0	0	0.34	0	0	0	0	0	0	1	1	2	0	0	1	0	GSMUA_Achr10T04130_001	PREDICTED: LOW QUALITY PROTEIN: glutamyl-tRNA(Gln) amidotransferase subunit B, chloroplastic/mitochondrial [Musa acuminata subsp. malaccensis]	Global and overview maps;Translation	ko01100//Metabolic pathways;ko00970//Aminoacyl-tRNA biosynthesis	GO:0043234//protein complex;GO:0009532//plastid stroma	GO:0032550;GO:0016884//carbon-nitrogen ligase activity, with glutamine as amido-N-donor	GO:0006412//translation;GO:0009451//RNA modification;GO:0043039//tRNA aminoacylation
GSMUA_Achr10G04140_001	0.53	1.13	0.72	2.64	0.32	2.4	0.96	2.3	2.13	3.55	0	0.91	2	4	2	7	1	7	3	8	6	11	0	3	GSMUA_Achr10T04140_001	PREDICTED: LOW QUALITY PROTEIN: glutamyl-tRNA(Gln) amidotransferase subunit B, chloroplastic/mitochondrial [Musa acuminata subsp. malaccensis]	Global and overview maps;Translation	ko01100//Metabolic pathways;ko00970//Aminoacyl-tRNA biosynthesis	GO:0043234//protein complex;GO:0009532//plastid stroma	GO:0032550;GO:0016884//carbon-nitrogen ligase activity, with glutamine as amido-N-donor	GO:0006412//translation;GO:0009451//RNA modification;GO:0043039//tRNA aminoacylation
GSMUA_Achr10G04150_001	0.8	0.28	0.72	1.88	0.65	0.69	0.96	0.58	1.42	0.97	0.62	0.61	3	1	2	5	2	2	3	2	4	3	2	2	GSMUA_Achr10T04150_001	-	-	-	-	-	-
GSMUA_Achr10G04160_001	0	0.22	0.28	0.29	0	1.59	1.24	0.89	1.1	0.75	0	0	0	1	1	1	0	6	5	4	4	3	0	0	GSMUA_Achr10T04160_001	PREDICTED: polygalacturonase-like [Musa acuminata subsp. malaccensis]	Global and overview maps;Carbohydrate metabolism;Carbohydrate metabolism	ko01100//Metabolic pathways;ko00500//Starch and sucrose metabolism;ko00040//Pentose and glucuronate interconversions	-	GO:0004553//hydrolase activity, hydrolyzing O-glycosyl compounds	GO:0044238;GO:0045229//external encapsulating structure organization
GSMUA_Achr10G04170_001	34.94	45.02	39.82	61.05	32.46	42.94	97.67	61.23	39.46	35.09	23	26.19	572	701	488	715	441	550	1344	935	492	489	329	382	GSMUA_Achr10T04170_001	PREDICTED: probable thiol methyltransferase 2 [Musa acuminata subsp. malaccensis]	-	-	-	GO:0008168//methyltransferase activity	GO:0008152//metabolic process
GSMUA_Achr10G04180_001	0	0	0	0	0	0	0	0	0	0	0	0	0	0	0	0	0	0	0	0	0	0	0	0	GSMUA_Achr10T04180_001	-	-	-	-	-	-
GSMUA_Achr10G04190_001	49.47	42.77	20.12	21.45	35.53	24.52	9.1	12.43	21.43	14.87	23.28	23.82	1475	1211	447	456	876	571	227	345	484	373	602	629	GSMUA_Achr10T04190_001	PREDICTED: acyl-coenzyme A thioesterase 9, mitochondrial-like isoform X2 [Musa acuminata subsp. malaccensis]	-	-	GO:0042579//microbody	GO:0003824//catalytic activity	-
GSMUA_Achr10G04200_001	0.74	0.67	0.7	1.18	0.76	2.57	1.38	0.8	0.41	0.12	0.48	0	7	6	5	8	6	19	11	7	3	1	4	0	GSMUA_Achr10T04200_001	PREDICTED: acyl-coenzyme A thioesterase 9, mitochondrial-like isoform X2 [Musa acuminata subsp. malaccensis]	-	-	GO:0042579//microbody	GO:0003824//catalytic activity	-
GSMUA_Achr10G04210_001	0.35	0	0.47	0	0	0	0.42	0	0	0	0	0	1	0	1	0	0	0	1	0	0	0	0	0	GSMUA_Achr10T04210_001	PREDICTED: acyl-coenzyme A thioesterase 9, mitochondrial-like isoform X1 [Musa acuminata subsp. malaccensis]	-	-	GO:0043231//intracellular membrane-bounded organelle	GO:0003824//catalytic activity	-
GSMUA_Achr10G04220_001	0	0	0	0.11	0.03	0.07	0.2	0.03	0.22	0.16	0.03	0.09	0	0	0	3	1	2	6	1	6	5	1	3	GSMUA_Achr10T04220_001	PREDICTED: formin-like protein 1 [Musa acuminata subsp. malaccensis]	-	-	-	-	-
GSMUA_Achr10G04230_001	180.66	173.06	144.16	259.11	187.3	221.68	290.03	310.36	164.22	167.98	113.1	127.35	3033	2763	1811	3111	2609	2911	4091	4859.01	2099	2399	1658	1904	GSMUA_Achr10T04230_001	PREDICTED: 60S ribosomal protein L5-like [Musa acuminata subsp. malaccensis]	Translation	ko03010//Ribosome	GO:0030529//ribonucleoprotein complex	GO:0019843//rRNA binding;GO:0005198//structural molecule activity	GO:0010467//gene expression
GSMUA_Achr10G04240_001	8.83	5.08	7	12.75	8.74	16.87	12.62	11.63	15.55	19.3	6.3	7.27	436	238	257	448	356	650	520	534	580	797	269	317	GSMUA_Achr10T04240_001	PREDICTED: chromatin assembly factor 1 subunit FAS1-like [Musa acuminata subsp. malaccensis]	-	-	-	-	GO:0035266//meristem growth;GO:0010467//gene expression;GO:0044772//mitotic cell cycle phase transition;GO:0051726//regulation of cell cycle;GO:0060255;GO:0006325//chromatin organization;GO:0006260//DNA replication
GSMUA_Achr10G04250_001	6.99	8.24	11.56	19	12.63	16.74	14.36	15.53	14.84	16.61	8.16	8.85	65	73	81	127	98	122	113	135	106	134	67	74	GSMUA_Achr10T04250_001	PREDICTED: 60S ribosomal protein L38-like [Musa acuminata subsp. malaccensis]	Translation	ko03010//Ribosome	GO:0030529//ribonucleoprotein complex	GO:0005198//structural molecule activity	GO:0010467//gene expression
GSMUA_Achr10G04260_001	3.7	3.05	4.17	4.51	4.68	6.47	6.34	5.88	5.57	6.71	3.63	3.77	211	165	177	183	220.51	288	302	312.06	240	320	179	190.01	GSMUA_Achr10T04260_001	PREDICTED: ATPase family AAA domain-containing protein At1g05910-like [Musa acuminata subsp. malaccensis]	-	-	-	GO:0036094//small molecule binding;GO:0097159//organic cyclic compound binding;GO:1901363	-
GSMUA_Achr10G04270_001	0.83	0.39	0.49	0.38	0.22	0.7	0.65	0.69	0.36	0.32	0.21	0.2	9	4	4.01	3	2	6.01	6	7.01	3	3	2	2	GSMUA_Achr10T04270_001	PREDICTED: glutamyl-tRNA(Gln) amidotransferase subunit B, chloroplastic/mitochondrial-like [Musa acuminata subsp. malaccensis]	Global and overview maps;Translation	ko01100//Metabolic pathways;ko00970//Aminoacyl-tRNA biosynthesis	GO:0043234//protein complex;GO:0009532//plastid stroma	GO:0032550;GO:0016884//carbon-nitrogen ligase activity, with glutamine as amido-N-donor	GO:0006412//translation;GO:0009451//RNA modification;GO:0043039//tRNA aminoacylation
GSMUA_Achr10G04280_001	20.22	24.45	21.64	35.95	18.1	27.71	35.4	31.89	32.1	34.37	25.05	26.81	114	132	93	147	86	123	171	169	141	173	127	138	GSMUA_Achr10T04280_001	PREDICTED: cytochrome c oxidase assembly factor 5-like [Musa acuminata subsp. malaccensis]	-	-	-	-	-
GSMUA_Achr10G04290_001	119.48	97.57	59.91	68.45	65.78	96.82	152.77	147.4	83.23	90.07	56.58	59.94	745	582	284	309	345	475	814	863	403	498	316	340	GSMUA_Achr10T04290_001	Late embryogenesis abundant protein Lea14-A [Glycine soja]	-	-	GO:0043231//intracellular membrane-bounded organelle;GO:0005911//cell-cell junction;GO:0044444//cytoplasmic part;GO:0016020//membrane	-	GO:0016192//vesicle-mediated transport;GO:0000097//sulfur amino acid biosynthetic process;GO:0009414//response to water deprivation;GO:0006090//pyruvate metabolic process;GO:0040007//growth;GO:0032989;GO:0006970//response to osmotic stress;GO:0006006//glucose metabolic process
GSMUA_Achr10G04300_001	117.02	108.49	84.64	110.79	88.41	110.75	164.12	158.61	99.68	86.27	67.47	72.48	2406	2120	1300	1627	1506	1780	2830	3039	1557	1502	1208	1324	GSMUA_Achr10T04300_001	Late embryogenesis abundant protein Lea14-A [Glycine soja]	-	-	GO:0043231//intracellular membrane-bounded organelle;GO:0005911//cell-cell junction;GO:0044444//cytoplasmic part;GO:0016020//membrane	-	GO:0016192//vesicle-mediated transport;GO:0000097//sulfur amino acid biosynthetic process;GO:0009414//response to water deprivation;GO:0006090//pyruvate metabolic process;GO:0040007//growth;GO:0032989;GO:0006970//response to osmotic stress;GO:0006006//glucose metabolic process
GSMUA_Achr10G04310_001	0.27	0.56	0.29	0.15	0.32	0.41	0.19	0.23	0.42	0.82	0.37	0.66	5	10	4	2	5	6	3	4	6	13	6	11	GSMUA_Achr10T04310_001	PREDICTED: guanosine nucleotide diphosphate dissociation inhibitor 2-like [Musa acuminata subsp. malaccensis]	-	-	-	GO:0005092//GDP-dissociation inhibitor activity	GO:0019222//regulation of metabolic process;GO:0008104//protein localization
GSMUA_Achr10G04320_001	0	0	0	0	0	0.19	0.09	0	0	0	0	0	0	0	0	0	0	2	1	0	0	0	0	0	GSMUA_Achr10T04320_001	PREDICTED: NAC domain-containing protein 72-like isoform X1 [Musa acuminata subsp. malaccensis]	-	-	GO:0043231//intracellular membrane-bounded organelle	GO:0003676//nucleic acid binding	GO:0010468//regulation of gene expression;GO:0034645//cellular macromolecule biosynthetic process
GSMUA_Achr10G04330_001	0.42	0.99	0.69	0	1.25	0	0.12	0	0.27	0.48	1.3	2.33	4	9	5	0	10	0	1	0	2	4	11	20	GSMUA_Achr10T04330_001	PREDICTED: PHD finger protein ALFIN-LIKE 8-like [Musa acuminata subsp. malaccensis]	-	-	-	GO:0005488//binding	GO:0009987//cellular process
GSMUA_Achr10G04340_001	0.36	0.19	0.23	0.74	0.84	0	0	0.19	0.69	0.6	0	0.39	2	1	1	3	4	0	0	1	3	3	0	1.98	GSMUA_Achr10T04340_001	PREDICTED: PHD finger protein ALFIN-LIKE 5-like [Musa acuminata subsp. malaccensis]	-	-	-	GO:0046872//metal ion binding	GO:0009987//cellular process;GO:0010467//gene expression
GSMUA_Achr10G04350_001	0	0	0	0	0	0	0	0	0	0	0	0	0	0	0	0	0	0	0	0	0	0	0	0	GSMUA_Achr10T04350_001	PREDICTED: PHD finger protein ALFIN-LIKE 6-like [Musa acuminata subsp. malaccensis]	-	-	-	GO:0046872//metal ion binding	GO:0034645//cellular macromolecule biosynthetic process;GO:0010467//gene expression
GSMUA_Achr10G04360_001	1.23	1.28	0.32	1.34	0.29	0.31	0.57	0.52	0.93	1.07	1.07	0.53	5	5	1	4	1	1	2	2	3	4	4	2	GSMUA_Achr10T04360_001	PREDICTED: PHD finger protein ALFIN-LIKE 5-like [Musa acuminata subsp. malaccensis]	-	-	-	GO:0046872//metal ion binding	GO:0034645//cellular macromolecule biosynthetic process;GO:0010467//gene expression
GSMUA_Achr10G04370_001	3.01	3.14	2.95	1.81	3.78	1.91	2.85	2	1.93	3.56	1.88	1.44	16	16	12	7	17	8	13	10	8	17	9	7	GSMUA_Achr10T04370_001	Class I peptide chain release factor isoform 2, partial [Theobroma cacao]	-	-	GO:0009536//plastid	GO:0008079//translation termination factor activity	GO:0006779//porphyrin-containing compound biosynthetic process;GO:0043624//cellular protein complex disassembly
GSMUA_Achr10G04380_001	0	0	0	0	0.39	0.42	0	0	0	0	0	0.18	0	0	0	0	2	2	0	0	0	0	0	1.02	GSMUA_Achr10T04380_001	PREDICTED: PHD finger protein ALFIN-LIKE 5-like [Musa acuminata subsp. malaccensis]	-	-	-	GO:0046872//metal ion binding	GO:0034645//cellular macromolecule biosynthetic process;GO:0010467//gene expression
GSMUA_Achr10G04390_001	0	0	0	0	0.19	0	0	0	0	0	0	0	0	0	0	0	1	0	0	0	0	0	0	0	GSMUA_Achr10T04390_001	PREDICTED: PHD finger protein ALFIN-LIKE 5-like [Musa acuminata subsp. malaccensis]	-	-	-	GO:0046872//metal ion binding	GO:0009987//cellular process;GO:0010467//gene expression
GSMUA_Achr10G04400_001	0.48	0.83	0.21	0.66	0.38	0.2	0.37	0.17	0.21	0	0.18	0.35	3	5	1	3	2	1	2	1	1	0	1	2	GSMUA_Achr10T04400_001	PREDICTED: PHD finger protein ALFIN-LIKE 6-like [Musa acuminata subsp. malaccensis]	-	-	-	-	-
GSMUA_Achr10G04410_001	0.25	0	0.32	0	0	0.63	0	0	0.31	0	0	0	1	0	1	0	0	2	0	0	1	0	0	0	GSMUA_Achr10T04410_001	class I peptide chain release factor, partial [Phyllostachys edulis]	-	-	GO:0009536//plastid	GO:0008079//translation termination factor activity	GO:0006779//porphyrin-containing compound biosynthetic process;GO:0043624//cellular protein complex disassembly
GSMUA_Achr10G04420_001	5.25	3.99	3.21	2.8	5.18	4.85	3.06	2.25	3.99	3.36	2.57	4.16	158	114	72	60	129	114	77	63	91	85	67	111	GSMUA_Achr10T04420_001	PREDICTED: ATP-dependent Clp protease ATP-binding subunit clpX-like, mitochondrial [Musa acuminata subsp. malaccensis]	-	-	GO:0043231//intracellular membrane-bounded organelle	GO:0005488//binding	GO:0071704
GSMUA_Achr10G04430_001	206.86	210.54	183.32	244.63	167.94	195.18	227.63	244.69	160.56	173.42	162.24	173.6	2022	1962	1350	1719	1370	1496	1883	2237	1205	1468	1400	1525	GSMUA_Achr10T04430_001	Os08g0112800 [Oryza sativa Japonica Group]	-	-	GO:0019866//organelle inner membrane;GO:0044455	-	GO:0006101//citrate metabolic process;GO:0043094
GSMUA_Achr10G04440_001	5.02	4.35	13.32	4.7	8.63	9.46	9.92	6.77	14.34	7.79	15.56	12.01	46	38	92	31	66	68	77	58	101	62	126	99	GSMUA_Achr10T04440_001	PREDICTED: glucuronoxylan 4-O-methyltransferase 2-like [Musa acuminata subsp. malaccensis]	-	-	-	-	-
GSMUA_Achr10G04450_001	160.9	169.23	158.52	96.61	201.78	242.36	94.56	240.88	332.16	142.42	324.83	588.42	752	759	568	329	799	894	381	1061	1218	603	1378	2530	GSMUA_Achr10T04450_001	PREDICTED: ethylene-responsive transcription factor ERF020-like [Musa acuminata subsp. malaccensis]	-	-	GO:0043231//intracellular membrane-bounded organelle	GO:0003676//nucleic acid binding;GO:0001071//nucleic acid binding transcription factor activity	GO:0010468//regulation of gene expression;GO:0034645//cellular macromolecule biosynthetic process
GSMUA_Achr10G04460_001	13.58	14.64	19.67	22.32	20.13	24.54	29.01	29.15	17.47	13.33	14.77	17.66	144	148	157	170	178	204	260	289	142	122	138	168	GSMUA_Achr10T04460_001	PREDICTED: uridine-cytidine kinase C-like [Musa acuminata subsp. malaccensis]	-	-	GO:0044444//cytoplasmic part	GO:0032550;GO:0019206//nucleoside kinase activity	GO:0001101//response to acid;GO:0006222//UMP biosynthetic process;GO:0006241//CTP biosynthetic process
GSMUA_Achr10G04470_001	10.13	8.88	12.86	13.02	14.77	20.3	18.08	19.58	10.51	11.75	10.02	12.77	162	135	154	149	196	254	243	292	128	160	140	182	GSMUA_Achr10T04470_001	PREDICTED: uridine-cytidine kinase C-like [Musa acuminata subsp. malaccensis]	-	-	GO:0044444//cytoplasmic part	GO:0032550;GO:0019206//nucleoside kinase activity	GO:0001101//response to acid;GO:0009174
GSMUA_Achr10G04480_001	2.72	2.15	2.82	4.37	2.21	4.35	7.44	5.69	4.19	5.34	2.33	3.81	40	30	31	46	27	50	92	78	47	67	30	50	GSMUA_Achr10T04480_001	PREDICTED: snRNA-activating protein complex subunit [Musa acuminata subsp. malaccensis]	-	-	-	-	-
GSMUA_Achr10G04490_001	2.77	4.5	1.44	2.4	2.07	3.28	3.33	2.53	3.4	2.83	1.74	4.37	13	20	5	8	8	12	13	11	12	11	7	18	GSMUA_Achr10T04490_001	-	-	-	-	-	-
GSMUA_Achr10G04500_001	3.97	8.34	3.28	5.08	3.86	4.93	9.51	6.43	6.15	5.82	4.01	4.18	37	74	23	34	30	36	75	56	44	47	33	35	GSMUA_Achr10T04500_001	peroxiredoxin [Oryza australiensis]	-	-	GO:0009536//plastid	GO:0003824//catalytic activity	GO:0044710;GO:0009668
GSMUA_Achr10G04510_001	7.18	49.1	3.43	7.41	0.81	16.98	1.4	1.17	1.11	1.99	1.26	0.57	171	1111	61	126	16	316	28	26	20	40	26	12	GSMUA_Achr10T04510_001	PREDICTED: UDP-glucuronate:xylan alpha-glucuronosyltransferase 1-like [Musa acuminata subsp. malaccensis]	-	-	-	-	-
GSMUA_Achr10G04520_001	4.31	8.47	6.55	13.63	4.71	8.77	7.94	11.06	6.33	11.04	3.54	2.96	105	196	119	237	95	167	162	251	117	227	75	64	GSMUA_Achr10T04520_001	PREDICTED: probable pectinesterase/pectinesterase inhibitor 51 [Musa acuminata subsp. malaccensis]	-	-	GO:0030312	GO:0030234//enzyme regulator activity;GO:0052689//carboxylic ester hydrolase activity	GO:0071555//cell wall organization;GO:0009892//negative regulation of metabolic process
GSMUA_Achr10G04530_001	37.39	45.18	29.45	27.43	43.82	53.24	43.83	36.64	41.72	36.27	30.05	48.07	650	747	383	341	632	724	640	594	552	536	456	744	GSMUA_Achr10T04530_001	PREDICTED: NAC domain-containing protein 74-like [Musa acuminata subsp. malaccensis]	-	-	GO:0043231//intracellular membrane-bounded organelle	GO:0003676//nucleic acid binding	GO:0010468//regulation of gene expression;GO:0034645//cellular macromolecule biosynthetic process
GSMUA_Achr10G04540_001	29.6	34.7	33.22	35.1	26.88	36.45	38.68	33.53	28.72	29.57	26.12	40.46	190	213	162	163	145	184	212	202	143	168	150	236	GSMUA_Achr10T04540_001	-	-	-	-	-	-
GSMUA_Achr10G04550_001	2.43	2.75	8.86	7.01	2.88	4.64	1.97	3.01	5.44	7.93	3.75	9.57	53	57	144	109	52	79	36	61	90	146	71	185	GSMUA_Achr10T04550_001	clathrin assembly family protein [Populus trichocarpa]	-	-	-	GO:0005488//binding	-
GSMUA_Achr10G04560_001	3.99	3.04	1.12	4.05	1.88	2.72	2.77	2.12	2.56	4.42	2.84	2.14	105	76	22	76	41	56	61	52	51	98	65	50	GSMUA_Achr10T04560_001	PREDICTED: BTB/POZ domain-containing protein At2g13690-like [Musa acuminata subsp. malaccensis]	-	-	-	-	-
GSMUA_Achr10G04570_001	99.11	150.52	126.22	103.39	82.18	95.27	93.87	86.21	109.97	112.46	141.66	148.25	1481	2140	1413	1106	1020	1114	1180	1202	1253	1434	1852	1976	GSMUA_Achr10T04570_001	PREDICTED: NAC domain-containing protein 48-like [Musa acuminata subsp. malaccensis]	-	-	-	-	-
GSMUA_Achr10G04580_001	0.4	0.17	0.54	1.69	0.29	0.51	0.96	0.43	1.27	1.13	0.37	0.27	5	2	5	15	3	5	10	5	12	12	4	3	GSMUA_Achr10T04580_001	PREDICTED: protein BPS1, chloroplastic-like [Phoenix dactylifera]	-	-	-	-	-
GSMUA_Achr10G04590_001	0	0	0	0.13	0.45	0	1.1	0	0.97	0.22	0	0.31	0	0	0	1	4	0	10	0	8	2	0	3	GSMUA_Achr10T04590_001	PREDICTED: myb-related protein 308-like [Musa acuminata subsp. malaccensis]	-	-	-	GO:0005488//binding	-
GSMUA_Achr10G04600_001	0.91	1.5	0.9	0.44	2.29	1.01	0.19	0.17	1.25	0.66	2.96	1.29	23	36	17	8	48	20	4	4	24	14	65	29	GSMUA_Achr10T04600_001	PREDICTED: auxin response factor 17-like isoform X1 [Musa acuminata subsp. malaccensis]	-	-	-	-	-
GSMUA_Achr10G04610_001	2.59	1.36	3.32	4.61	3.25	4.35	3.92	2.14	6.67	7.06	3.59	3.94	48	24	46	61	50	63	61	37	94	111	58	65	GSMUA_Achr10T04610_001	PREDICTED: UPF0496 protein 4 [Elaeis guineensis]	-	-	-	-	-
GSMUA_Achr10G04620_001	0.45	0.16	0.6	0.21	0.72	1.73	1.24	0.32	1.95	1.88	0	0.33	3	1	3	1	4	9	7	2	10	11	0	2	GSMUA_Achr10T04620_001	BnaC05g34280D [Brassica napus]	-	-	GO:0016020//membrane	-	-
GSMUA_Achr10G04630_001	0	0	0	0	0	0	0	0	0	0	0	0	0	0	0	0	0	0	0	0	0	0	0	0	GSMUA_Achr10T04630_001	PREDICTED: 54S ribosomal protein L10, mitochondrial-like [Prunus mume]	-	-	GO:0044391	GO:0005198//structural molecule activity	GO:0006221//pyrimidine nucleotide biosynthetic process;GO:0032774//RNA biosynthetic process;GO:0010467//gene expression
GSMUA_Achr10G04640_001	2.9	1.09	2.89	4.46	2.23	7	6.48	3.32	17.66	17.81	2.46	3.34	28	10	21	31	18	53	53	30	131	149	21	29	GSMUA_Achr10T04640_001	PREDICTED: vacuolar iron transporter homolog 3-like [Musa acuminata subsp. malaccensis]	-	-	-	-	-
GSMUA_Achr10G04650_001	0.49	0.4	0.36	0.46	1.05	0.83	0.39	0.7	1.21	1.21	0.62	0.49	9	7	5	6	16	12	6	12	17	19	10	8	GSMUA_Achr10T04650_001	pentatricopeptide repeat-containing family protein [Populus trichocarpa]	-	-	-	-	-
GSMUA_Achr10G04660_001	2.15	0.71	1.26	0.91	0.85	2.79	2.12	0.81	2.31	2.79	0.81	0.88	80	25	35	24	26	81	66	28	65	87	26	29	GSMUA_Achr10T04660_001	PREDICTED: probable receptor protein kinase TMK1 [Musa acuminata subsp. malaccensis]	-	-	-	GO:0016301//kinase activity	-
GSMUA_Achr10G04670_001	91.23	39.86	27.02	32.99	29.89	43.91	34.47	24.24	36.63	48.56	34.7	24.98	869	362	194	226.01	237.69	328	278	216	268	401	292	214	GSMUA_Achr10T04670_001	PREDICTED: protein YLS9-like [Musa acuminata subsp. malaccensis]	-	-	-	-	-
GSMUA_Achr10G04680_001	0	0	0	0	0	0	0	0	0	0	0	0	0	0	0	0	0	0	0	0	0	0	0	0	GSMUA_Achr10T04680_001	Gb:AAF02129.1 isoform 1 [Theobroma cacao]	-	-	-	-	-
GSMUA_Achr10G04690_001	34.85	35.49	25.83	32.3	29.45	34.63	41.97	42.03	35.02	31.89	25.64	28.01	628	608	348	416	440	488	635	706	480	488	403	449	GSMUA_Achr10T04690_001	PREDICTED: mRNA-decapping enzyme-like protein [Musa acuminata subsp. malaccensis]	Folding, sorting and degradation	ko03018//RNA degradation	-	-	-
GSMUA_Achr10G04700_001	0	0	0	0	0	0	0	0	0	0	0	0	0	0	0	0	0	0	0	0	0	0	0	0	GSMUA_Achr10T04700_001	-	-	-	-	-	-
GSMUA_Achr10G04710_001	39.1	49.58	40.09	44.03	43.28	40.23	51.98	51.27	36.18	48.28	28.61	34.91	403	487	311	326	372	325	453	494	286	430	260	323	GSMUA_Achr10T04710_001	PREDICTED: vesicle-associated membrane protein 714-like [Musa acuminata subsp. malaccensis]	Folding, sorting and degradation	ko04130//SNARE interactions in vesicular transport	GO:0031224//intrinsic component of membrane;GO:0043231//intracellular membrane-bounded organelle	-	GO:0008104//protein localization;GO:0006970//response to osmotic stress;GO:0006810//transport
GSMUA_Achr10G04720_001	23.19	59.96	157.19	131.36	177.22	132.11	323.46	367.77	289.06	187.37	188.19	352.1	357	878	1812	1447	2265	1591	4187	5281	3391	2459	2533	4832	GSMUA_Achr10T04720_001	PREDICTED: NAC domain-containing protein 90-like isoform X1 [Musa acuminata subsp. malaccensis]	-	-	GO:0043231//intracellular membrane-bounded organelle	GO:0003676//nucleic acid binding	GO:0010468//regulation of gene expression;GO:0034645//cellular macromolecule biosynthetic process
GSMUA_Achr10G04730_001	62.13	65.63	36.91	46.81	50.59	52.02	58.77	54.8	42.74	49.59	45.92	44.84	1230	1235	546	662	830	805	976	1011	643	832	792	789	GSMUA_Achr10T04730_001	PREDICTED: sorting nexin 1 [Musa acuminata subsp. malaccensis]	-	-	GO:0005770//late endosome;GO:0010008//endosome membrane	GO:0005543//phospholipid binding	GO:0043248//proteasome assembly;GO:0007041//lysosomal transport;GO:0044763;GO:0006892//post-Golgi vesicle-mediated transport;GO:0048878//chemical homeostasis;GO:0019941//modification-dependent protein catabolic process;GO:0044767;GO:0006605//protein targeting;GO:0009630//gravitropism;GO:0043094;GO:0035966//response to topologically incorrect protein
GSMUA_Achr10G04740_001	20.05	19.97	13.31	24.54	18.84	22.37	14.91	16.06	11.46	17.02	17.66	16.41	375	355	186	328	292	327	234	280	163	270	288	273	GSMUA_Achr10T04740_001	PREDICTED: F-box/LRR-repeat protein At1g67190-like [Musa acuminata subsp. malaccensis]	-	-	-	-	-
GSMUA_Achr10G04750_001	0.22	0.11	0.14	0.15	0	0	0.77	0.7	0.14	0.13	0	0	2	1	1	1	0	0	6	6	1	1	0	0	GSMUA_Achr10T04750_001	-	-	-	-	-	-
GSMUA_Achr10G04760_001	0	0	0	0	0	0	0	0.25	0	0	0	0	0	0	0	0	0	0	0	1	0	0	0	0	GSMUA_Achr10T04760_001	catalytic hydrolase, partial [Oryza sativa Indica Group]	-	-	GO:0043231//intracellular membrane-bounded organelle	GO:0003824//catalytic activity	-
GSMUA_Achr10G04770_001	1.53	1.8	4.09	9.93	3.91	4.7	4.23	6.77	6.19	6.19	2.31	2.68	25	28	50	116	53	60	58	103	77	86	33	39	GSMUA_Achr10T04770_001	PREDICTED: probable aldo-keto reductase 2 [Musa acuminata subsp. malaccensis]	-	-	GO:0005618//cell wall;GO:0009532//plastid stroma;GO:0009526//plastid envelope	-	GO:0016109;GO:0006351//transcription, DNA-templated;GO:0006779//porphyrin-containing compound biosynthetic process;GO:0006090//pyruvate metabolic process;GO:0006739//NADP metabolic process;GO:0009668;GO:0006633//fatty acid biosynthetic process;GO:0019758;GO:0006544//glycine metabolic process;GO:0009658//chloroplast organization;GO:0009694//jasmonic acid metabolic process
GSMUA_Achr10G04780_001	29.39	27.97	38.45	65.57	44.27	67.75	111.06	97.62	52.43	62.49	25.24	26.35	576	521	563	918	719	1038	1826	1783	781	1038	431	459	GSMUA_Achr10T04780_001	PREDICTED: histone deacetylase HDT2-like [Musa acuminata subsp. malaccensis]	-	-	-	-	GO:0006139//nucleobase-containing compound metabolic process
GSMUA_Achr10G04790_001	190.38	187.92	153.08	227.84	168.12	176.39	152.1	169.95	188.75	185.11	151.79	169.45	3060	2873	1842	2620	2243	2218	2055	2548	2311	2534	2132	2427	GSMUA_Achr10T04790_001	PREDICTED: alpha-soluble NSF attachment protein-like [Musa acuminata subsp. malaccensis]	-	-	-	-	GO:0015031//protein transport
GSMUA_Achr10G04800_001	29.76	62.31	137.91	158.19	138.15	11.57	11.22	5.87	27.34	7.67	16.36	56.91	282	563	985	1078	1093	86	90	52	199	63	137	485	GSMUA_Achr10T04800_001	-	-	-	-	-	-
GSMUA_Achr10G04810_001	4.43	3.12	3.8	4.4	5.81	9.35	5.08	3.92	6.06	6.77	4.4	4.16	103	69	66	73	112	170	99	85	107	133	89	86	GSMUA_Achr10T04810_001	PREDICTED: pentatricopeptide repeat-containing protein At1g03540 [Musa acuminata subsp. malaccensis]	-	-	-	-	-
GSMUA_Achr10G04820_001	0.83	0.81	0.94	1.43	1.47	1.39	2.21	1.44	0.84	1.28	1.03	1.22	13	12	11	16	19	17	29	21	10	17	14	17	GSMUA_Achr10T04820_001	ynbB [Gossypium arboreum]	-	-	-	GO:0043168//anion binding;GO:0003824//catalytic activity	-
GSMUA_Achr10G04830_001	1.89	1.26	1.92	2.26	2.4	2.89	1.93	1.39	1.94	2.67	2.01	3.07	41	26	31	35	43	49	35	28	32	49	38	59	GSMUA_Achr10T04830_001	PREDICTED: sugar carrier protein C-like [Musa acuminata subsp. malaccensis]	-	-	GO:0016020//membrane	GO:0022857//transmembrane transporter activity	GO:0051234//establishment of localization
GSMUA_Achr10G04840_001	0.68	1.2	0.15	0.32	0.48	1.09	1.29	1.04	0.52	0.74	0.13	0.19	12	20	2	4	7	15	19	17	7	11	2	3	GSMUA_Achr10T04840_001	PREDICTED: cysteine-rich receptor-like protein kinase 19 [Musa acuminata subsp. malaccensis]	-	-	-	GO:0004672//protein kinase activity	GO:0009987//cellular process
GSMUA_Achr10G04850_001	41.21	47.18	50.51	34.97	57.73	40.69	64.96	61.45	52.48	45.83	54.49	53.89	546	595	502	332	636	422	725	760	531	520	633	638	GSMUA_Achr10T04850_001	PREDICTED: U-box domain-containing protein 8 [Musa acuminata subsp. malaccensis]	-	-	-	GO:0003824//catalytic activity	-
GSMUA_Achr10G04860_001	16.09	24.55	39.57	27.81	62.55	47.88	31.84	39.67	53.82	27.23	69.52	70.26	315	457	579	389	1015	733	523	724	801	452	1186	1223	GSMUA_Achr10T04860_001	PREDICTED: transcription factor bHLH112-like isoform X2 [Musa acuminata subsp. malaccensis]	-	-	-	-	GO:0009987//cellular process
GSMUA_Achr10G04870_001	11.7	1.2	4.86	1.2	4.13	4.67	8.97	2.69	18.48	6.41	2.86	1.43	453	44	140	33	132	141	290	97	541	208	96	49	GSMUA_Achr10T04870_001	PREDICTED: kinesin-5-like [Musa acuminata subsp. malaccensis]	-	-	GO:0005875//microtubule associated complex;GO:0043231//intracellular membrane-bounded organelle	GO:0015631//tubulin binding;GO:0003774//motor activity;GO:0032550	GO:0007017//microtubule-based process
GSMUA_Achr10G04880_001	5.86	6.3	2.86	3.01	3.58	3.83	2.15	2.32	2.15	7.72	2.43	6.44	35	36	13	13	18	18	11	13	10	41	13	35	GSMUA_Achr10T04880_001	polyubiquitin, partial [Solanum tuberosum]	-	-	GO:0043231//intracellular membrane-bounded organelle	-	GO:0019941//modification-dependent protein catabolic process;GO:0036211;GO:0006605//protein targeting
GSMUA_Achr10G04890_001	0.65	0.67	0	0	0.76	2.45	0.37	1.03	1.62	1.72	2.79	1.73	2	2	0	0	2	6	1	3	4	5	8	5	GSMUA_Achr10T04890_001	-	-	-	-	-	-
GSMUA_Achr10G04900_001	0	0	0	0	0	0	0	0	0	0	0	0	0	0	0	0	0	0	0	0	0	0	0	0	GSMUA_Achr10T04900_001	PREDICTED: homeobox-leucine zipper protein ROC2-like [Musa acuminata subsp. malaccensis]	-	-	GO:0043231//intracellular membrane-bounded organelle	GO:0001071//nucleic acid binding transcription factor activity;GO:0003677//DNA binding	GO:0009886//post-embryonic morphogenesis;GO:0034645//cellular macromolecule biosynthetic process;GO:0010468//regulation of gene expression;GO:0048496//maintenance of organ identity;GO:0000904//cell morphogenesis involved in differentiation
GSMUA_Achr10G04910_001	0.32	0.22	0.28	0.29	1.01	0.81	1	0.34	0.55	0.61	0.36	1.06	3	2	2	2	8	6	8	3	4	5	3	9	GSMUA_Achr10T04910_001	PREDICTED: FHA domain-containing protein DDL [Elaeis guineensis]	-	-	-	-	-
GSMUA_Achr10G04920_001	0	0	0	0.13	0	0	0	0	0.12	0.42	0.2	0.1	0	0	0	1	0	0	0	0	1	4	2	1	GSMUA_Achr10T04920_001	PREDICTED: fatty acid desaturase 4, chloroplastic-like [Musa acuminata subsp. malaccensis]	-	-	-	-	-
GSMUA_Achr10G04930_001	5.23	2.39	4.56	8.27	3.55	11.49	13.86	7.97	7.94	10.75	3.35	2.86	182	79	118	205	102	312	403	258	209	314	101	88	GSMUA_Achr10T04930_001	PREDICTED: actin cytoskeleton-regulatory complex protein pan-1-like [Citrus sinensis]	-	-	-	-	-
GSMUA_Achr10G04940_001	45.33	44.32	40.8	57.38	37.57	58.03	41.34	35.84	56.22	50.2	44.13	44.24	306	286	209	280	213	308	238	227	294	299	266	271	GSMUA_Achr10T04940_001	PREDICTED: cysteine-rich PDZ-binding protein-like isoform X1 [Musa acuminata subsp. malaccensis]	-	-	-	-	-
GSMUA_Achr10G04950_001	46.04	41.43	30.21	30.11	36.36	36.79	32.83	36.46	25.95	25.69	30.84	31.4	1646	1406	804	767	1074	1027	981	1213	702	771	955	993	GSMUA_Achr10T04950_001	PREDICTED: protein transport protein SEC23-like [Musa acuminata subsp. malaccensis]	Folding, sorting and degradation	ko04141//Protein processing in endoplasmic reticulum	GO:0030120//vesicle coat	GO:0046914//transition metal ion binding	GO:0016482//cytoplasmic transport;GO:0015031//protein transport
GSMUA_Achr10G04960_001	66.79	64.48	51.94	37.33	49.21	58.55	63.39	83.39	34.98	39.56	42.67	49.47	2522	2311	1460	1004	1535	1726	2000	2930	999	1253	1395	1652	GSMUA_Achr10T04960_001	ZIP transporter [Medicago truncatula]	-	-	GO:0031224//intrinsic component of membrane;GO:0043231//intracellular membrane-bounded organelle	GO:0022890//inorganic cation transmembrane transporter activity	GO:0044763;GO:0000041//transition metal ion transport
GSMUA_Achr10G04970_001	0.25	0.53	2.37	3.18	1.52	1.61	0.6	1.35	1	2.72	2.33	2	1	2	7	9	5	5	2	5	3	9	8	7	GSMUA_Achr10T04970_001	-	-	-	-	-	-
GSMUA_Achr10G04980_001	2.13	2.53	8.24	4.97	6.4	3.07	1.05	1.61	2.67	4.55	7.23	9.44	7	8	21	12	18	8	3	5	7	14	22	29	GSMUA_Achr10T04980_001	PREDICTED: mediator of RNA polymerase II transcription subunit 33A-like [Musa acuminata subsp. malaccensis]	-	-	-	-	-
GSMUA_Achr10G04990_001	7.43	6.37	19.41	5.73	12.87	6.92	1.16	1.52	5.47	6.02	10.71	15.74	253	206	492	139	362	184	33	48	141	172	316	474	GSMUA_Achr10T04990_001	PREDICTED: mediator of RNA polymerase II transcription subunit 33A-like [Musa acuminata subsp. malaccensis]	-	-	-	-	-
GSMUA_Achr10G05000_001	15.2	16.4	50.82	18.91	34.3	19.78	2.72	4.03	13.9	16.92	29.5	38.35	494	506	1230	438	921	502	74	122	342	462	831	1103	GSMUA_Achr10T05000_001	PREDICTED: mediator of RNA polymerase II transcription subunit 33A-like [Musa acuminata subsp. malaccensis]	-	-	GO:0043231//intracellular membrane-bounded organelle	-	-
GSMUA_Achr10G05010_001	0.7	0.17	0.73	0.54	0.15	1.18	5.83	1.44	1.01	0.95	0.22	0.14	22	5	17	12	4	29	153	42	24	25	6	4	GSMUA_Achr10T05010_001	PREDICTED: probable galacturonosyltransferase 7 [Musa acuminata subsp. malaccensis]	Global and overview maps;Carbohydrate metabolism;Carbohydrate metabolism	ko01110//Biosynthesis of secondary metabolites;ko00500//Starch and sucrose metabolism;ko00520//Amino sugar and nucleotide sugar metabolism	-	GO:0016757//transferase activity, transferring glycosyl groups	-
GSMUA_Achr10G05020_001	0	0	0	0	0	0	0	0.04	0	0	0	0	0	0	0	0	0	0	0	1	0	0	0	0	GSMUA_Achr10T05020_001	PREDICTED: L-ascorbate oxidase homolog [Musa acuminata subsp. malaccensis]	-	-	-	GO:0003824//catalytic activity;GO:0046914//transition metal ion binding	GO:0044710
GSMUA_Achr10G05030_001	8.94	5.42	8.07	9.13	6.57	12.8	12.84	11.56	9.25	10.53	6.76	6.03	290	167	195	211	176	324	348	349	227	287	190	173	GSMUA_Achr10T05030_001	PREDICTED: probable NOT transcription complex subunit VIP2 isoform X1 [Musa acuminata subsp. malaccensis]	Folding, sorting and degradation	ko03018//RNA degradation	GO:0043231//intracellular membrane-bounded organelle	-	GO:0010468//regulation of gene expression
GSMUA_Achr10G05040_001	14.41	5.03	3.69	4.07	4.53	7.49	10.36	8.95	7.36	8.52	2.73	2.03	377	125	72	76	98	153	227	218	146	188	62	47	GSMUA_Achr10T05040_001	PREDICTED: zinc finger CCCH domain-containing protein 53-like isoform X2 [Musa acuminata subsp. malaccensis]	-	-	-	-	-
GSMUA_Achr10G05050_001	0	0	0.35	0	0	1	0.62	0.56	0.34	1.88	0.3	0	0	0	1	0	0	3	2	2	1	6	1	0	GSMUA_Achr10T05050_001	-	-	-	-	-	-
GSMUA_Achr10G05060_001	56.28	53.44	49.95	61.83	50.03	63.76	61.31	58.9	57.64	55.4	45.75	54.78	1306	1178	865	1024	961	1156	1192	1273	1015	1086	923	1128	GSMUA_Achr10T05060_001	Os01g0104100 [Oryza sativa Japonica Group]	-	-	GO:0031090//organelle membrane	GO:0046914//transition metal ion binding;GO:0003824//catalytic activity	GO:0006970//response to osmotic stress;GO:0001101//response to acid
GSMUA_Achr10G05070_001	0.75	4.34	3.49	0.17	0.15	1.76	0.44	0.54	1.14	1.44	0	0.56	6	33	21	1	1	11	3	4	7	10	0	4	GSMUA_Achr10T05070_001	PREDICTED: NAC domain-containing protein 100-like [Musa acuminata subsp. malaccensis]	-	-	GO:0043231//intracellular membrane-bounded organelle	GO:0003676//nucleic acid binding	GO:0010468//regulation of gene expression;GO:0034645//cellular macromolecule biosynthetic process
GSMUA_Achr10G05080_001	8.12	2.28	4.86	4.8	2.31	6.97	0.9	0.65	2.32	3.45	7.3	3.52	161	43	72	68	38	108	15	12	35	58	126.05	62	GSMUA_Achr10T05080_001	PREDICTED: myb-related protein 3R-1-like [Musa acuminata subsp. malaccensis]	-	-	-	GO:0003676//nucleic acid binding	-
GSMUA_Achr10G05090_001	0	0	0	0.14	0	0.13	0	0	0	0	0	0	0	0	0	1	0	1	0	0	0	0	0	0	GSMUA_Achr10T05090_001	PREDICTED: WUSCHEL-related homeobox 11-like [Musa acuminata subsp. malaccensis]	-	-	-	-	-
GSMUA_Achr10G05100_001	22.58	18.3	17.06	20.13	21.25	25.82	23.1	23.29	16.04	21.59	15.7	16.12	250	193	142	160	196	224	216	241	136	206	153	160	GSMUA_Achr10T05100_001	PREDICTED: glucosidase 2 subunit beta-like isoform X2 [Musa acuminata subsp. malaccensis]	Folding, sorting and degradation	ko04141//Protein processing in endoplasmic reticulum	GO:0043231//intracellular membrane-bounded organelle	GO:0005515//protein binding	GO:0016192//vesicle-mediated transport;GO:0000097//sulfur amino acid biosynthetic process;GO:0030243//cellulose metabolic process;GO:0008380//RNA splicing;GO:0009617//response to bacterium;GO:0009311//oligosaccharide metabolic process
GSMUA_Achr10G05110_001	22.68	20.1	20.92	29.36	22.53	29.83	24.94	24.13	21.93	19.09	15.19	15.66	463	390	319	428	381	476	427	459	340	330	270	284	GSMUA_Achr10T05110_001	PREDICTED: glucosidase 2 subunit beta-like isoform X2 [Musa acuminata subsp. malaccensis]	Folding, sorting and degradation	ko04141//Protein processing in endoplasmic reticulum	GO:0043231//intracellular membrane-bounded organelle	GO:0005515//protein binding	GO:0016192//vesicle-mediated transport;GO:0000097//sulfur amino acid biosynthetic process;GO:0030243//cellulose metabolic process;GO:0008380//RNA splicing;GO:0009617//response to bacterium;GO:0009311//oligosaccharide metabolic process;GO:0006950//response to stress
GSMUA_Achr10G05120_001	12.47	14.28	13.14	13.79	22.24	16.07	6.11	7.45	15.84	15.94	27.92	11.54	322	350	253	254	475	324	132	179	310	347	626	264	GSMUA_Achr10T05120_001	PREDICTED: pyruvate kinase, cytosolic isozyme [Musa acuminata subsp. malaccensis]	Global and overview maps;Global and overview maps;Nucleotide metabolism;Carbohydrate metabolism;Energy metabolism;Carbohydrate metabolism	ko01100//Metabolic pathways;ko01110//Biosynthesis of secondary metabolites;ko00230//Purine metabolism;ko00010//Glycolysis / Gluconeogenesis;ko00710//Carbon fixation in photosynthetic organisms;ko00620//Pyruvate metabolism	-	GO:0031420;GO:0016301//kinase activity	GO:0006090//pyruvate metabolic process;GO:0006796//phosphate-containing compound metabolic process
GSMUA_Achr10G05130_001	0	0.09	0	0	0.1	0.11	0	0.18	0	0	0.39	0	0	1	0	0	1	1	0	2	0	0	4	0	GSMUA_Achr10T05130_001	PREDICTED: E3 ubiquitin-protein ligase RING1-like [Musa acuminata subsp. malaccensis]	-	-	-	-	-
GSMUA_Achr10G05140_001	0	0	0	0	0	0	0	0	0	0	0	0	0	0	0	0	0	0	0	0	0	0	0	0	GSMUA_Achr10T05140_001	-	-	-	-	-	-
GSMUA_Achr10G05150_001	2.37	0.81	0.69	0.99	0.54	1.31	1.6	1.65	3.62	2.56	2.13	1.51	37	12	8	11	7	16	21	24	43	34	29	21	GSMUA_Achr10T05150_001	PREDICTED: random slug protein 5-like [Musa acuminata subsp. malaccensis]	-	-	GO:0044464	-	GO:0051234//establishment of localization
GSMUA_Achr10G05160_001	14.45	12.79	19.14	31.7	23.32	34.42	32.54	29.03	24.53	26.48	16.64	16.33	178	150	177	280	239	332	338	334	231	280	180	180	GSMUA_Achr10T05160_001	PREDICTED: mitochondrial import receptor subunit TOM40-1-like [Musa acuminata subsp. malaccensis]	-	-	GO:0031966//mitochondrial membrane	-	GO:0044763
GSMUA_Achr10G05170_001	6.88	5.62	6.72	8.01	7.06	10.53	9.38	9.54	10.57	11.91	6.34	5.32	50	39	37	42	43	60.1	58	64.97	59.4	76	41	35	GSMUA_Achr10T05170_001	PREDICTED: mitochondrial import receptor subunit TOM40-1-like [Musa acuminata subsp. malaccensis]	-	-	GO:0031966//mitochondrial membrane	-	GO:0044763
GSMUA_Achr10G05180_001	0	0	0	0	0	0	0	0	0.24	0	0	0	0	0	0	0	0	0	0	0	1	0	0	0	GSMUA_Achr10T05180_001	AAA ATPase containing von Willebrand factor type A precursor [Zea mays]	-	-	GO:0043231//intracellular membrane-bounded organelle	-	-
GSMUA_Achr10G05190_001	1.72	0	0.31	2.96	0.28	1.68	4.49	0.61	1.8	1.35	0.13	0.06	30	0	4	37	4	23	66	10	24	20	2	1	GSMUA_Achr10T05190_001	PREDICTED: neurogenic protein mastermind-like [Musa acuminata subsp. malaccensis]	-	-	-	GO:0043169//cation binding	GO:0048580;GO:0006464//cellular protein modification process;GO:0003006//developmental process involved in reproduction;GO:0006812//cation transport
GSMUA_Achr10G05200_001	0.84	0.44	0.85	0	0	0.27	0.5	0.9	0.28	0.5	0	0.48	4	2	3	0	0	1	2	4	1	2	0	2	GSMUA_Achr10T05200_001	PREDICTED: NEDD8-activating enzyme E1 catalytic subunit isoform X1 [Phoenix dactylifera]	Folding, sorting and degradation	ko04120//Ubiquitin mediated proteolysis	GO:0043231//intracellular membrane-bounded organelle	GO:0008641//small protein activating enzyme activity;GO:0016879//ligase activity, forming carbon-nitrogen bonds;GO:0046983//protein dimerization activity;GO:0032550	GO:0032446//protein modification by small protein conjugation
GSMUA_Achr10G05210_001	0.12	0.25	0	0.33	0.33	0.78	1.47	0.66	0.32	0.29	0	0.52	1	1.95	0	1.94	2.29	5.03	10.26	5.05	2	2.11	0	3.85	GSMUA_Achr10T05210_001	PREDICTED: DNA repair protein UVH3 isoform X2 [Musa acuminata subsp. malaccensis]	Replication and repair	ko03420//Nucleotide excision repair	-	GO:0003677//DNA binding;GO:0004518//nuclease activity	GO:0006281//DNA repair;GO:0009628//response to abiotic stimulus
GSMUA_Achr10G05220_001	0.15	0.16	0.2	0.2	0.18	0.58	1.43	1.29	1.38	0.52	0.17	0.07	1	1	1	0.95	1	3	8.01	7.94	7.03	3.02	1	0.44	GSMUA_Achr10T05220_001	Ankyrin repeat and BTB/POZ domain-containing protein BTBD11 [Aegilops tauschii]	-	-	GO:0043231//intracellular membrane-bounded organelle;GO:0032993//protein-DNA complex	-	GO:0032446//protein modification by small protein conjugation;GO:0006261//DNA-dependent DNA replication;GO:0008283//cell proliferation
GSMUA_Achr10G05230_001	0	0	0	0	0	0	0	0	0	0	0	0	0	0	0	0	0	0	0	0	0	0	0	0	GSMUA_Achr10T05230_001	-	-	-	-	-	-
GSMUA_Achr10G05240_001	0.51	0.67	0.68	1.06	1.38	2.93	1.2	2.87	1.99	2.63	1.3	1.84	4	5	4	6	9	18	8	21	12	18	9	13	GSMUA_Achr10T05240_001	BnaA03g57380D [Brassica napus]	-	-	-	-	-
GSMUA_Achr10G05250_001	7.13	5.78	7.11	4.79	7.22	7.27	7.25	8.2	5.27	4.99	7.12	6.99	372.26	286.27	275.98	178.06	310.8	295.95	315.93	398.21	207.71	217.96	321.22	322.15	GSMUA_Achr10T05250_001	PREDICTED: DNA repair protein UVH3 isoform X2 [Musa acuminata subsp. malaccensis]	Replication and repair	ko03420//Nucleotide excision repair	-	GO:0016787//hydrolase activity	GO:0044763;GO:0044710;GO:0044260;GO:0090304;GO:0006974//cellular response to DNA damage stimulus
GSMUA_Achr10G05260_001	4.64	5.11	5.52	3.47	4.72	5.6	7.08	4.7	5.34	7.43	6.57	8.19	39.01	41	35.1	21	33.21	37	50.55	37	34.63	54.47	49	62.13	GSMUA_Achr10T05260_001	PREDICTED: DNA repair protein UVH3 isoform X2 [Musa acuminata subsp. malaccensis]	Replication and repair	ko03420//Nucleotide excision repair	GO:0043231//intracellular membrane-bounded organelle	GO:0043169//cation binding;GO:0004518//nuclease activity;GO:0043566//structure-specific DNA binding	GO:0009411//response to UV;GO:0006281//DNA repair;GO:0006464//cellular protein modification process
GSMUA_Achr10G05270_001	0	0	0	0	0	0	0.16	0	0	0	0	0	0	0	0	0	0	0	1	0	0	0	0	0	GSMUA_Achr10T05270_001	PREDICTED: 40S ribosomal protein S3-3-like [Musa acuminata subsp. malaccensis]	Translation	ko03010//Ribosome	-	-	-
GSMUA_Achr10G05280_001	0	0	0	0	0	0	0	0	0	0	0	0	0	0	0	0	0	0	0	0	0	0	0	0	GSMUA_Achr10T05280_001	-	-	-	-	-	-
GSMUA_Achr10G05290_001	2.39	1.73	3.13	2.28	4.09	3.73	5.65	3.83	2.59	3.66	2.19	3.74	13	9	13	9	18.76	16	26.37	19.6	11	17.82	10.71	18.62	GSMUA_Achr10T05290_001	PREDICTED: ARM REPEAT PROTEIN INTERACTING WITH ABF2-like [Musa acuminata subsp. malaccensis]	-	-	-	-	-
GSMUA_Achr10G05300_001	0	0	0	0.59	0	0	0	0	0.28	0.25	0	0	0	0	0	2	0	0	0	0	1	1	0	0	GSMUA_Achr10T05300_001	PREDICTED: ARM REPEAT PROTEIN INTERACTING WITH ABF2-like [Musa acuminata subsp. malaccensis]	-	-	GO:0043231//intracellular membrane-bounded organelle;GO:0032993//protein-DNA complex	-	GO:0032446//protein modification by small protein conjugation;GO:0006261//DNA-dependent DNA replication;GO:0008283//cell proliferation
GSMUA_Achr10G05310_001	0.81	0.72	0.33	0.48	1.15	1.35	1.96	2.22	0.38	1.53	0.73	0.67	13	11	4	5.56	15.35	17	26.47	33.23	4.67	20.86	10.22	9.57	GSMUA_Achr10T05310_001	PREDICTED: ARM REPEAT PROTEIN INTERACTING WITH ABF2-like [Elaeis guineensis]	-	-	GO:0043231//intracellular membrane-bounded organelle;GO:0032993//protein-DNA complex	-	GO:0032446//protein modification by small protein conjugation;GO:0006261//DNA-dependent DNA replication;GO:0008283//cell proliferation
GSMUA_Achr10G05320_001	0	0	0	0	0	0	0	0	0	0	0	0	0	0	0	0	0	0	0	0	0	0	0	0	GSMUA_Achr10T05320_001	PREDICTED: ARM REPEAT PROTEIN INTERACTING WITH ABF2 [Musa acuminata subsp. malaccensis]	-	-	GO:0043231//intracellular membrane-bounded organelle;GO:0032993//protein-DNA complex;GO:0016020//membrane	GO:0005488//binding	GO:0010029//regulation of seed germination;GO:0032446//protein modification by small protein conjugation;GO:0006261//DNA-dependent DNA replication;GO:0001101//response to acid;GO:0006970//response to osmotic stress;GO:0006402//mRNA catabolic process;GO:0008283//cell proliferation
GSMUA_Achr10G05330_001	0.47	0	0	0	0.11	0.24	0	0	0	0.44	0.32	0.11	5	0	0	0	1	2	0	0	0	4	3	1	GSMUA_Achr10T05330_001	PREDICTED: ARM REPEAT PROTEIN INTERACTING WITH ABF2-like [Musa acuminata subsp. malaccensis]	-	-	-	-	GO:0009987//cellular process
GSMUA_Achr10G05340_001	15.04	15.32	29.2	56.63	15.84	23.54	32.91	39.5	21	23.74	11.12	14.7	254	246	369	684	222	311	467	622	270	341	164	221	GSMUA_Achr10T05340_001	PREDICTED: peroxisomal adenine nucleotide carrier 1-like [Musa acuminata subsp. malaccensis]	Transport and catabolism	ko04146//Peroxisome	GO:0031224//intrinsic component of membrane	-	GO:0051234//establishment of localization;GO:0044763
GSMUA_Achr10G05350_001	3.88	2.59	5.6	2.84	3.12	3.47	4.33	6.94	1.62	2.1	2.05	3.6	63	40	68	33	42	44	59	105	20	29	29	52	GSMUA_Achr10T05350_001	PREDICTED: potassium transporter 7-like [Musa acuminata subsp. malaccensis]	-	-	GO:0043231//intracellular membrane-bounded organelle;GO:0031224//intrinsic component of membrane	GO:0046873//metal ion transmembrane transporter activity	GO:0009267//cellular response to starvation;GO:0019758;GO:0009247//glycolipid biosynthetic process;GO:0034220//ion transmembrane transport;GO:0030001//metal ion transport
GSMUA_Achr10G05360_001	11.79	10.46	19.52	22.77	8.41	11.07	14.79	20.32	9.38	9.13	10.73	12.71	412	347	508	567	243	302	432	661	248	268	325	393	GSMUA_Achr10T05360_001	PREDICTED: potassium transporter 7-like [Musa acuminata subsp. malaccensis]	-	-	GO:0031224//intrinsic component of membrane	GO:0046873//metal ion transmembrane transporter activity	GO:0044249//cellular biosynthetic process;GO:1901137;GO:0044711;GO:0034220//ion transmembrane transport;GO:0030001//metal ion transport
GSMUA_Achr10G05370_001	3.98	4.71	3.22	4.11	2.64	4.83	4.14	5.19	2.3	2.84	2.36	2.09	70.91	79.9	43	52.38	39	67.38	62.01	86.38	31.2	43.07	36.7	33.2	GSMUA_Achr10T05370_001	PREDICTED: serine/threonine-protein kinase PBS1-like [Musa acuminata subsp. malaccensis]	-	-	-	GO:0036094//small molecule binding;GO:0004672//protein kinase activity;GO:1901363;GO:0097159//organic cyclic compound binding	GO:0006468//protein phosphorylation
GSMUA_Achr10G05380_001	0.15	0.08	0.2	0.16	0.22	0.33	0.76	0.56	0.1	0.31	0	0.25	4	2	4	3	5	7	17	14	2	7	0	6	GSMUA_Achr10T05380_001	PREDICTED: sodium/hydrogen exchanger 2-like [Musa acuminata subsp. malaccensis]	-	-	GO:0031224//intrinsic component of membrane;GO:0031090//organelle membrane	GO:0005451//monovalent cation:proton antiporter activity	GO:0006814//sodium ion transport;GO:0044763;GO:0055065//metal ion homeostasis;GO:0006970//response to osmotic stress;GO:0055067;GO:0015992//proton transport
GSMUA_Achr10G05390_001	19.67	24.41	27.09	39.33	15.46	22.05	22.18	25.63	21.78	18.4	20.99	23.84	373	440	384	533	243	327	353	453	314	296	347	402	GSMUA_Achr10T05390_001	PREDICTED: vesicle-associated protein 1-2-like [Musa acuminata subsp. malaccensis]	-	-	GO:0031090//organelle membrane	-	-
GSMUA_Achr10G05400_001	2.45	2.04	2.87	7.04	5.48	1.55	4.81	2.08	1.24	6.15	1.88	5.03	10	8	9	21	19	5	17	8	4	23	7	19	GSMUA_Achr10T05400_001	PREDICTED: secoisolariciresinol dehydrogenase-like isoform X1 [Musa acuminata subsp. malaccensis]	-	-	-	-	-
GSMUA_Achr10G05410_001	0	0.83	1.02	3.24	0	0.5	0.45	1.26	0.99	1.24	0	0.42	0	2	2	6	0	1	1	3	2	3	0	1	GSMUA_Achr10T05410_001	PREDICTED: secoisolariciresinol dehydrogenase-like isoform X1 [Musa acuminata subsp. malaccensis]	-	-	GO:0043231//intracellular membrane-bounded organelle	GO:0003824//catalytic activity	GO:0044710
GSMUA_Achr10G05420_001	37.85	55.74	62.37	71.54	30.98	33.04	68.4	100.27	30.69	50.96	37.38	37.15	599	839	739	810	407	409	910	1480	370	687	517	524	GSMUA_Achr10T05420_001	PREDICTED: 1-aminocyclopropane-1-carboxylate oxidase homolog 3-like [Musa acuminata subsp. malaccensis]	-	-	GO:0043231//intracellular membrane-bounded organelle	GO:0016491//oxidoreductase activity	-
GSMUA_Achr10G05430_001	0	0	0	0	0	0	0	0.42	0	0.83	0	0	0	0	0	0	0	0	0	1	0	2	0	0	GSMUA_Achr10T05430_001	-	-	-	-	-	-
GSMUA_Achr10G05440_001	3.45	3.84	5.44	9.15	4.22	4.81	6.38	6.35	5.01	4.31	2.54	3.53	67	71	79	127	68	73	104	115	74	71	43	61	GSMUA_Achr10T05440_001	PREDICTED: histone-lysine N-methyltransferase setd3 [Musa acuminata subsp. malaccensis]	-	-	GO:0009536//plastid	GO:0016741	GO:0008152//metabolic process
GSMUA_Achr10G05450_001	2.8	2.46	2.8	2.49	2.94	4.19	3.65	4.65	3.66	3.6	2.62	2.6	90	75	67	57	78	105	98	139	89	97	73	74	GSMUA_Achr10T05450_001	PREDICTED: protein NRDE2 homolog [Musa acuminata subsp. malaccensis]	-	-	GO:0005622//intracellular	-	GO:0006396//RNA processing
GSMUA_Achr10G05460_001	1.78	1.35	1.18	1.38	1.42	2.15	2.34	1.59	1.68	1.49	0.67	1.76	18	13	9	10	12	17	20	15	13	13	6	16	GSMUA_Achr10T05460_001	PREDICTED: protein NRDE2 homolog [Musa acuminata subsp. malaccensis]	-	-	GO:0005622//intracellular	-	GO:0006396//RNA processing
GSMUA_Achr10G05470_001	1.91	2.36	3.05	4.58	3.02	3.66	3.55	4.61	3.15	2.74	2.32	2.57	52	61	62	89	68	78	81	117	65	63	55	62	GSMUA_Achr10T05470_001	PREDICTED: protein NRDE2 homolog [Musa acuminata subsp. malaccensis]	-	-	GO:0043231//intracellular membrane-bounded organelle	-	GO:0006396//RNA processing
GSMUA_Achr10G05480_001	9.28	9.18	11.29	17.48	7.94	12.3	14.87	14.88	7.66	8.13	8.17	7.78	135	127	123	182	96	140	182	202	85	101	104	101	GSMUA_Achr10T05480_001	PREDICTED: probable anion transporter 6 [Musa acuminata subsp. malaccensis]	-	-	GO:0031224//intrinsic component of membrane;GO:0031090//organelle membrane;GO:0043231//intracellular membrane-bounded organelle	GO:0015291//secondary active transmembrane transporter activity	GO:0015698//inorganic anion transport;GO:0044763
GSMUA_Achr10G05490_001	6.7	5.76	6.28	9.27	6.38	6.82	10.47	9.04	6.15	3.71	3.33	4.1	45	37	32	45	36	36	60	57	32	22	20	25	GSMUA_Achr10T05490_001	PREDICTED: probable anion transporter 6 [Musa acuminata subsp. malaccensis]	-	-	GO:0031224//intrinsic component of membrane;GO:0031090//organelle membrane;GO:0043231//intracellular membrane-bounded organelle	GO:0015291//secondary active transmembrane transporter activity	GO:0015698//inorganic anion transport;GO:0044763
GSMUA_Achr10G05500_001	3.72	5.99	7.95	9.86	4.82	7.27	8.22	4.42	8.97	5.24	7.09	3.81	7	11	12	14	8	11	14	8	14	10	13	7	GSMUA_Achr10T05500_001	-	-	-	-	-	-
GSMUA_Achr10G05510_001	3.42	2.21	5.63	6.29	3.87	6.24	6.97	6.19	4.55	4.94	2.91	2.89	96	59	118	126	90	137	164	162	97	117	71	72	GSMUA_Achr10T05510_001	PREDICTED: gamma-tubulin complex component 3-like [Musa acuminata subsp. malaccensis]	-	-	GO:0005881//cytoplasmic microtubule;GO:0012505//endomembrane system;GO:0005819//spindle;GO:0005886//plasma membrane	GO:0008092//cytoskeletal protein binding	GO:0051707//response to other organism;GO:0010968//regulation of microtubule nucleation
GSMUA_Achr10G05520_001	3.63	4	1.87	2.11	2.16	2.07	1.27	1.14	2.28	2.44	3.33	2.26	65	68	25	27	32	29	19	19	31	37	52	36	GSMUA_Achr10T05520_001	PREDICTED: magnesium transporter MRS2-1-like [Musa acuminata subsp. malaccensis]	-	-	-	GO:0046873//metal ion transmembrane transporter activity	GO:0044763;GO:0070838//divalent metal ion transport
GSMUA_Achr10G05530_001	1.67	0.87	1.26	2.23	0.95	1.89	2.34	2.36	1.41	2.05	0.8	1.08	77	38	43	73	36	68	90	101	49	79	32	44	GSMUA_Achr10T05530_001	JmjC domain-containing protein [Aegilops tauschii]	-	-	-	-	-
GSMUA_Achr10G05540_001	0	0	0	0	0	0	0	0	0	0	0	0	0	0	0	0	0	0	0	0	0	0	0	0	GSMUA_Achr10T05540_001	PREDICTED: serine carboxypeptidase 24-like [Musa acuminata subsp. malaccensis]	-	-	-	GO:0004180//carboxypeptidase activity	GO:0019538//protein metabolic process
GSMUA_Achr10G05550_001	0	0	0	0	0.3	0	0	0	0	0	0	0	0	0	0	0	1	0	0	0	0	0	0	0	GSMUA_Achr10T05550_001	PREDICTED: serine carboxypeptidase 24-like [Musa acuminata subsp. malaccensis]	-	-	-	GO:0004180//carboxypeptidase activity	GO:0019538//protein metabolic process
GSMUA_Achr10G05560_001	0	0	0	0.12	0.11	0.11	0.31	0	0	0	0	0	0	0	0	1	1	1	3	0	0	0	0	0	GSMUA_Achr10T05560_001	PREDICTED: serine carboxypeptidase 24-like [Musa acuminata subsp. malaccensis]	-	-	GO:0043231//intracellular membrane-bounded organelle	GO:0004180//carboxypeptidase activity	GO:0019538//protein metabolic process
GSMUA_Achr10G05570_001	0	0	0	0	0	0	0	0	0	0	0	0	0	0	0	0	0	0	0	0	0	0	0	0	GSMUA_Achr10T05570_001	-	-	-	-	-	-
GSMUA_Achr10G05580_001	6.15	2.26	4.08	5.27	3.81	6.4	9.93	5.37	6.27	6.51	2.09	3.88	60	21	30	37	31	49	82	49	47	55	18	34	GSMUA_Achr10T05580_001	Os08g0270800 [Oryza sativa Japonica Group]	-	-	-	-	-
GSMUA_Achr10G05590_001	0	0	0	0	0	0	0	0	0	0	0	0	0	0	0	0	0	0	0	0	0	0	0	0	GSMUA_Achr10T05590_001	PREDICTED: AP2-like ethylene-responsive transcription factor At1g16060 [Gossypium raimondii]	-	-	GO:0043231//intracellular membrane-bounded organelle	GO:0003676//nucleic acid binding;GO:0001071//nucleic acid binding transcription factor activity	GO:0010468//regulation of gene expression;GO:0034645//cellular macromolecule biosynthetic process
GSMUA_Achr10G05600_001	0	0	0	0	0	0	0	0	0	0	0	0	0	0	0	0	0	0	0	0	0	0	0	0	GSMUA_Achr10T05600_001	PREDICTED: anaphase-promoting complex subunit 4 isoform X2 [Musa acuminata subsp. malaccensis]	Folding, sorting and degradation	ko04120//Ubiquitin mediated proteolysis	GO:0000152//nuclear ubiquitin ligase complex	GO:0016301//kinase activity	GO:0007186//G-protein coupled receptor signaling pathway;GO:0003006//developmental process involved in reproduction;GO:0006796//phosphate-containing compound metabolic process;GO:0043161//proteasome-mediated ubiquitin-dependent protein catabolic process;GO:0007088//regulation of mitosis;GO:0032446//protein modification by small protein conjugation;GO:0044767
GSMUA_Achr10G05610_001	5.99	7.06	5.02	7.44	7.63	8.11	9.6	8.87	6.13	6.3	7.11	6.57	65	73	41	58	69	69	88	90	51	59	68	64	GSMUA_Achr10T05610_001	PREDICTED: anaphase-promoting complex subunit 4 isoform X4 [Musa acuminata subsp. malaccensis]	Folding, sorting and degradation	ko04120//Ubiquitin mediated proteolysis	GO:0005634//nucleus	-	GO:0043161//proteasome-mediated ubiquitin-dependent protein catabolic process;GO:0007067//mitosis;GO:0051301//cell division;GO:0044767
GSMUA_Achr10G05620_001	3.72	3.91	2.94	3.47	4.26	7.2	4.89	6.4	4.02	4.51	3.45	4.62	78	78	46	52	74	118	86	125	64	80	63	86	GSMUA_Achr10T05620_001	PREDICTED: anaphase-promoting complex subunit 4 isoform X2 [Musa acuminata subsp. malaccensis]	Folding, sorting and degradation	ko04120//Ubiquitin mediated proteolysis	GO:0005634//nucleus	-	GO:0043161//proteasome-mediated ubiquitin-dependent protein catabolic process;GO:0007067//mitosis;GO:0051301//cell division;GO:0044767
GSMUA_Achr10G05630_001	0.64	1.3	0	0.84	1.43	2.37	3.49	1.32	0.76	1.22	1.29	1.29	1	2	0	1	2	3	5	2	1	2	2	2	GSMUA_Achr10T05630_001	PREDICTED: anaphase-promoting complex subunit 4 isoform X1 [Musa acuminata subsp. malaccensis]	Folding, sorting and degradation	ko04120//Ubiquitin mediated proteolysis	GO:0000152//nuclear ubiquitin ligase complex	GO:0016301//kinase activity	GO:0007186//G-protein coupled receptor signaling pathway;GO:0003006//developmental process involved in reproduction;GO:0006796//phosphate-containing compound metabolic process;GO:0043161//proteasome-mediated ubiquitin-dependent protein catabolic process;GO:0007088//regulation of mitosis;GO:0032446//protein modification by small protein conjugation;GO:0044767
GSMUA_Achr10G05640_001	41.34	38.84	36.46	53.71	39.65	46.22	44.55	51.44	41.18	40.53	34.25	37.78	795	710	524	738	632	695	719	922	602	661	574	646	GSMUA_Achr10T05640_001	PREDICTED: COP9 signalosome complex subunit 5b-like [Musa acuminata subsp. malaccensis]	-	-	-	-	-
GSMUA_Achr10G05650_001	85.64	80.29	106.28	165.31	92.92	129.3	129.96	139.11	71.3	68.4	54.03	52.85	2676	2382	2474	3682	2400	3155	3396	4046	1687	1797	1464	1462	GSMUA_Achr10T05650_001	PREDICTED: 70 kDa peptidyl-prolyl isomerase-like [Musa acuminata subsp. malaccensis]	-	-	GO:0043231//intracellular membrane-bounded organelle;GO:0044444//cytoplasmic part	GO:1902936;GO:0003824//catalytic activity	GO:0009642//response to light intensity;GO:0006498;GO:0000302//response to reactive oxygen species;GO:0033554//cellular response to stress;GO:0044707
GSMUA_Achr10G05660_001	0.32	0	0.11	0.22	0	0.51	2.76	0.6	0.52	1.12	0.09	0	4	0	1	2	0	5	29	7	5	12	1	0	GSMUA_Achr10T05660_001	hypothetical salt-inducible protein [Prunus mume]	-	-	-	-	GO:0007275//multicellular organismal development;GO:0009987//cellular process
GSMUA_Achr10G05670_001	8.7	6.54	7.47	10.95	7.86	9.73	10.49	8.57	9.08	9.01	7.82	7.19	206	147	132	185	154	180	208	189	163	180	161	151	GSMUA_Achr10T05670_001	PREDICTED: glutamic acid-rich protein-like [Musa acuminata subsp. malaccensis]	-	-	-	-	-
GSMUA_Achr10G05680_001	17.04	20.2	10.04	17.03	14	12.64	23.39	28.21	9.56	9.74	12.46	10.89	153	173	68	110	105	89	178	237	66	76	99	88	GSMUA_Achr10T05680_001	PREDICTED: transmembrane protein 230-like [Musa acuminata subsp. malaccensis]	-	-	-	-	-
GSMUA_Achr10G05690_001	28.61	25.11	22.39	26.98	25.73	29.95	28.39	28.13	30.95	30.76	25.91	25.56	573	478	335	386	427	469	477	525	471	522	452	455	GSMUA_Achr10T05690_001	PREDICTED: zinc finger CCCH domain-containing protein ZFN-like isoform X1 [Musa acuminata subsp. malaccensis]	-	-	-	GO:0043169//cation binding	-
GSMUA_Achr10G05700_001	1.73	0.68	0.58	2.13	0.52	4.15	2.85	2.79	1.43	1.82	0.25	0.49	8	3	2	7	2	15	11	12	5	7	1	2	GSMUA_Achr10T05700_001	PREDICTED: CRIB domain-containing protein RIC4-like [Elaeis guineensis]	-	-	-	-	GO:0044763;GO:0050789//regulation of biological process;GO:0016043//cellular component organization;GO:0044767
GSMUA_Achr10G05710_001	0.39	0.14	0.69	0.36	0.31	0.99	0.91	0.28	1.01	1.04	0.73	0.57	3	1	4	2	2	6	6	2	6	7	5	4	GSMUA_Achr10T05710_001	PREDICTED: histone H3.v1-like [Musa acuminata subsp. malaccensis]	-	-	-	-	-
GSMUA_Achr10G05720_001	26.71	25.63	22	28.88	22.41	28.12	27.28	25.17	22.35	19.14	16	18.28	325	297	201	252	227	268	280	286	208	200	171	199	GSMUA_Achr10T05720_001	PREDICTED: actin-related protein 2/3 complex subunit 4 [Musa acuminata subsp. malaccensis]	-	-	GO:0005856//cytoskeleton;GO:0043234//protein complex	-	GO:0045010//actin nucleation
GSMUA_Achr10G05730_001	24.05	25.7	20.61	24.53	16.59	24.81	28.12	21.38	18.25	22.13	16.97	14.41	363	369	233	265	208	293	357	301	210	285	224	194	GSMUA_Achr10T05730_001	PREDICTED: RPM1-interacting protein 4-like isoform X2 [Musa acuminata subsp. malaccensis]	Environmental adaptation	ko04626//Plant-pathogen interaction	-	-	-
GSMUA_Achr10G05740_001	3.03	2.57	2.98	2.67	4.8	4.75	4.87	3.25	4.12	5.07	3.47	4.3	57	46	42	36	75	70	77	57	59	81	57	72	GSMUA_Achr10T05740_001	PREDICTED: epoxide hydrolase 3 [Phoenix dactylifera]	-	-	GO:0009536//plastid	GO:0016803	GO:0009451//RNA modification
GSMUA_Achr10G05750_001	4.25	3.91	3	5.07	5.93	6.53	9.04	7.79	7.47	10.48	3.35	3.39	49	43	26	42	57	59	88	84	66	104	34	35	GSMUA_Achr10T05750_001	Os12g0442900 [Oryza sativa Japonica Group]	-	-	-	-	-
GSMUA_Achr10G05760_001	4.97	5.19	4.21	7.46	5.54	7.26	6.02	5.52	6.46	6.48	3.65	5.41	141	140	89	151	130	161	143	146	139	155	90	136	GSMUA_Achr10T05760_001	PREDICTED: CBS domain-containing protein CBSCBSPB5-like isoform X1 [Musa acuminata subsp. malaccensis]	-	-	-	-	-
GSMUA_Achr10G05770_001	3.92	2.84	3.84	5.46	3.27	3.66	2.77	2.69	2.68	3.4	2.41	2.54	122	84	89	121	84	89	72	78	63	89	65	70	GSMUA_Achr10T05770_001	Os03g0401200 [Oryza sativa Japonica Group]	-	-	-	-	-
GSMUA_Achr10G05780_001	0	0	0	0.8	0	0	0	0	0	0.32	0	0.32	0	0	0	2	0	0	0	0	0	1	0	1	GSMUA_Achr10T05780_001	PREDICTED: HVA22-like protein e [Musa acuminata subsp. malaccensis]	-	-	GO:0031224//intrinsic component of membrane	-	-
GSMUA_Achr10G05790_001	9.99	10.3	11.8	14.23	13.81	20.53	20.96	19.21	12.85	16.66	9.84	10.66	243	238	214	247	278	390	427	435	237	342	208	230	GSMUA_Achr10T05790_001	PREDICTED: glutamic acid-rich protein-like isoform X1 [Musa acuminata subsp. malaccensis]	-	-	-	GO:0003676//nucleic acid binding	-
GSMUA_Achr10G05800_001	4.44	3.53	7.16	7.64	6.32	9	7.54	5.85	6.05	7.54	5.9	5.9	123	93	148	151	145	195	175	151	127	176	142	145	GSMUA_Achr10T05800_001	PREDICTED: CID domain-containing protein 1-like isoform X2 [Musa acuminata subsp. malaccensis]	-	-	-	-	-
GSMUA_Achr10G05810_001	0	0	0	0	0	0	0	0	0	0	0	0	0	0	0	0	0	0	0	0	0	0	0	0	GSMUA_Achr10T05810_001	-	-	-	-	-	-
GSMUA_Achr10G05820_001	3.89	2.32	2.57	4.33	4.86	5.75	2.79	1.81	4.87	6.31	2.8	2.58	83	47	41	66	86	96	50	36	79	114	52	49	GSMUA_Achr10T05820_001	PREDICTED: zinc finger protein CONSTANS-LIKE 14-like [Musa acuminata subsp. malaccensis]	-	-	-	-	-
GSMUA_Achr10G05830_001	27.75	22.96	32.18	26.57	42.33	30.81	47.22	63.58	23.21	26.17	36.02	23.8	576	453	499	394	728	500	822	1230	366	460	651	439	GSMUA_Achr10T05830_001	PREDICTED: probable receptor-like protein kinase At1g30570 isoform X2 [Musa acuminata subsp. malaccensis]	-	-	GO:0043231//intracellular membrane-bounded organelle	GO:0004672//protein kinase activity;GO:0032550	GO:0006796//phosphate-containing compound metabolic process;GO:0006464//cellular protein modification process
GSMUA_Achr10G05840_001	3.22	3.89	5.19	6.25	6.21	6.98	12.47	12.53	6.62	7.91	4.21	4.24	33	38	40	46	53	56	108	120	52	70	38	39	GSMUA_Achr10T05840_001	PREDICTED: DNA polymerase zeta processivity subunit [Musa acuminata subsp. malaccensis]	-	-	-	-	GO:0009411//response to UV;GO:0033554//cellular response to stress;GO:0007059//chromosome segregation;GO:0033043//regulation of organelle organization;GO:0070192;GO:0009653//anatomical structure morphogenesis
GSMUA_Achr10G05850_001	1.83	1.81	2.44	2.56	2.2	5.24	6.4	4.22	4.01	3.98	0.95	0.87	33	31	33	33	33	74	97	71	55	61	15	14	GSMUA_Achr10T05850_001	PREDICTED: CDP-diacylglycerol--glycerol-3-phosphate 3-phosphatidyltransferase 2-like [Musa acuminata subsp. malaccensis]	Global and overview maps;Lipid metabolism	ko01100//Metabolic pathways;ko00564//Glycerophospholipid metabolism	GO:0031224//intrinsic component of membrane	GO:0017169//CDP-alcohol phosphatidyltransferase activity	GO:0006644//phospholipid metabolic process
GSMUA_Achr10G05860_001	12.27	10.27	8.21	8.34	13.95	12.44	10.52	9.76	8.86	8.58	8.25	9.25	583	463	290	282	547	461	417	431	318	341	339	388	GSMUA_Achr10T05860_001	PREDICTED: TBC1 domain family member 8B-like [Musa acuminata subsp. malaccensis]	-	-	-	GO:0016787//hydrolase activity	-
GSMUA_Achr10G05870_001	87.9	89.24	80.47	126.54	78.71	104.62	130.9	132.59	107.78	108.56	62.2	64.61	1448	1398	992	1491	1076	1348	1812	2037	1352	1522	895	948	GSMUA_Achr10T05870_001	PREDICTED: protein TONNEAU 1a-like [Musa acuminata subsp. malaccensis]	-	-	GO:0044430//cytoskeletal part	-	GO:0000226//microtubule cytoskeleton organization
GSMUA_Achr10G05880_001	5.08	4.98	6.01	5.3	7.42	7.57	5.67	6.22	6.69	6.55	6.75	7.94	314	292	276	233	378	365	292	357	312	338	360	433	GSMUA_Achr10T05880_001	PREDICTED: dentin sialophosphoprotein-like isoform X1 [Musa acuminata subsp. malaccensis]	Folding, sorting and degradation	ko03018//RNA degradation	-	GO:0005488//binding	-
GSMUA_Achr10G05890_001	15.64	8.26	11.57	18.95	15.1	27.75	16.32	15.15	26.21	33.8	16.29	16.1	169	85	94	147	136	235	149	153	217	315	155	156	GSMUA_Achr10T05890_001	PREDICTED: dof zinc finger protein DOF5.3-like isoform X1 [Musa acuminata subsp. malaccensis]	-	-	-	GO:0003676//nucleic acid binding	GO:0010468//regulation of gene expression
GSMUA_Achr10G05900_001	15.77	15.88	11.15	10.66	14.56	16.4	15.23	11.84	13.93	12.59	11.2	14.45	194	186	103	94	149	158	158	136	131	133	121	159	GSMUA_Achr10T05900_001	PREDICTED: probable sugar phosphate/phosphate translocator At3g11320 [Musa acuminata subsp. malaccensis]	-	-	GO:0031224//intrinsic component of membrane	-	-
GSMUA_Achr10G05910_001	3.33	2.92	3.87	6.64	4.09	6.55	5.21	4.43	4.62	7.1	2.4	3.6	54	45	47	77	55	83	71	67	57	98	34	52	GSMUA_Achr10T05910_001	PREDICTED: diphthamide biosynthesis protein 7 [Musa acuminata subsp. malaccensis]	-	-	GO:0031461//cullin-RING ubiquitin ligase complex	-	-
GSMUA_Achr10G05920_001	0.4	0.98	0.66	1.86	1.3	2.17	3.62	3.42	1.94	3	1.61	1.53	17	40	21	57	46	73	130	137	63	108	60	58	GSMUA_Achr10T05920_001	PREDICTED: pentatricopeptide repeat-containing protein At3g09650, chloroplastic [Musa acuminata subsp. malaccensis]	-	-	GO:0009532//plastid stroma	GO:0044822//poly(A) RNA binding;GO:0036094//small molecule binding	GO:0005984//disaccharide metabolic process;GO:0006396//RNA processing;GO:0005982//starch metabolic process
GSMUA_Achr10G05930_001	8.91	5.45	10.53	17.89	8.63	21.13	16.67	16.37	21.88	29.01	11.94	11.71	429	249	377	613	343	794	670	733	796	1169	497	498	GSMUA_Achr10T05930_001	expressed protein [Oryza sativa Japonica Group]	-	-	-	-	-
GSMUA_Achr10G05940_001	4.02	9.47	7.81	6.79	4.35	9.44	15.82	14.88	7	12.78	4.1	5.28	32	72	47	39	29	59	107	111	43	89	29	38	GSMUA_Achr10T05940_001	PREDICTED: PHD finger protein ALFIN-LIKE 2-like isoform X1 [Musa acuminata subsp. malaccensis]	-	-	-	GO:0046914//transition metal ion binding;GO:0005515//protein binding	GO:0010468//regulation of gene expression
GSMUA_Achr10G05950_001	126.89	100.7	98.35	141.54	101.86	135.4	121.54	109.43	132.03	166.31	88.34	83.66	1487	1124	866	1190	994	1243	1202	1198	1184	1676	910	878	GSMUA_Achr10T05950_001	PREDICTED: ran-binding protein 1 homolog a-like isoform X2 [Musa acuminata subsp. malaccensis]	-	-	-	-	GO:0006810//transport
GSMUA_Achr10G05960_001	14.34	8.24	12	14.44	12.83	18.21	19.21	16.63	13.89	18.02	10.09	10.26	730	398	454	523	539	723	816	787	534	767	444	461	GSMUA_Achr10T05960_001	PREDICTED: ubiquitin-activating enzyme E1 2-like [Musa acuminata subsp. malaccensis]	Folding, sorting and degradation	ko04120//Ubiquitin mediated proteolysis	-	GO:0016877//ligase activity, forming carbon-sulfur bonds;GO:0032550	GO:0036211
GSMUA_Achr10G05970_001	11.6	6.69	17.1	12.74	22.01	17.66	37.47	20.23	30.73	24.74	17.87	12.08	345	189	379	270	541	410	932	560	692	619	461	318	GSMUA_Achr10T05970_001	PREDICTED: exocyst complex component EXO70B1-like [Musa acuminata subsp. malaccensis]	-	-	-	-	-
GSMUA_Achr10G05980_001	0	0	0	0	0	0.48	0	0	0	0	0	0	0	0	0	0	0	6	0	0	0	0	0	0	GSMUA_Achr10T05980_001	PREDICTED: aldose reductase [Musa acuminata subsp. malaccensis]	-	-	-	GO:0003824//catalytic activity	GO:0044710;GO:0009648//photoperiodism;GO:0009409//response to cold
GSMUA_Achr10G05990_001	54.76	42.35	30.84	65.16	26.7	181.54	91.24	91.51	82.92	17.45	8.92	12.35	578	426	245	494	235	1502	814	903	671	159	83	117	GSMUA_Achr10T05990_001	PREDICTED: peroxidase P7-like [Musa acuminata subsp. malaccensis]	-	-	GO:0043231//intracellular membrane-bounded organelle	GO:0005488//binding;GO:0003824//catalytic activity	-
GSMUA_Achr10G06000_001	14.85	13.78	10.03	13.65	10.99	13.88	11.95	10.06	12.35	12.77	8.19	10.66	323	285	163	212	198	236	218	204	204	235	155	206	GSMUA_Achr10T06000_001	PREDICTED: homeobox protein knotted-1-like 13 isoform X1 [Musa acuminata subsp. malaccensis]	-	-	-	-	-
GSMUA_Achr10G06010_001	0.79	0.28	0	0.36	0.31	2.01	1.52	0.28	1	0.57	0.29	0.57	3	1	0	1	1	6	5	1	3	2	1	2	GSMUA_Achr10T06010_001	-	-	-	-	-	-
GSMUA_Achr10G06020_001	0	0	0	0	0	0	0	0	0	0	0	0	0	0	0	0	0	0	0	0	0	0	0	0	GSMUA_Achr10T06020_001	PREDICTED: probable homogentisate phytyltransferase 1, chloroplastic [Musa acuminata subsp. malaccensis]	Global and overview maps;Global and overview maps;Metabolism of cofactors and vitamins	ko01100//Metabolic pathways;ko01110//Biosynthesis of secondary metabolites;ko00130//Ubiquinone and other terpenoid-quinone biosynthesis	GO:0031224//intrinsic component of membrane;GO:0009507//chloroplast	GO:0004659//prenyltransferase activity	GO:0006732//coenzyme metabolic process;GO:0080090//regulation of primary metabolic process;GO:0018130;GO:0044707;GO:1901362;GO:0006796//phosphate-containing compound metabolic process;GO:0006633//fatty acid biosynthetic process;GO:0019637//organophosphate metabolic process;GO:0006790//sulfur compound metabolic process;GO:0006520//cellular amino acid metabolic process;GO:0009628//response to abiot…
GSMUA_Achr10G06030_001	2.06	1.41	4.89	5.62	5.7	7.78	9.87	8.63	9.6	7.91	3.87	4.3	23	15	41	45	53	68	93	90	82	76	38	43	GSMUA_Achr10T06030_001	Os09g0557400 [Oryza sativa Japonica Group]	-	-	GO:0044429//mitochondrial part	-	-
GSMUA_Achr10G06040_001	8.96	6.04	11.2	16.65	10.24	19.89	21.37	21.36	15.99	23.88	10.31	10.43	303	194	282	401	286	525	604	672	409	678	302	312	GSMUA_Achr10T06040_001	PREDICTED: two-component response regulator ARR12-like isoform X1 [Musa acuminata subsp. malaccensis]	Signal transduction	ko04075//Plant hormone signal transduction	-	-	-
GSMUA_Achr10G06050_001	292.66	364.36	576.18	275.21	535.51	515.9	263.92	231.23	776.92	467.82	677.06	914.71	3707	4394	5478	2499	5643	5117	2818	2735	7521	5082	7526	10361	GSMUA_Achr10T06050_001	PREDICTED: probable WRKY transcription factor 40 isoform X2 [Musa acuminata subsp. malaccensis]	-	-	-	GO:0003677//DNA binding;GO:0001071//nucleic acid binding transcription factor activity	GO:0010468//regulation of gene expression
GSMUA_Achr10G06060_001	19.62	25.44	31.64	29.21	35.53	34.99	28.3	32.12	35.15	27.85	32.15	40.99	396	488	477	421	594	552	479	604	539	476	565	735	GSMUA_Achr10T06060_001	PREDICTED: probable WRKY transcription factor 4 [Musa acuminata subsp. malaccensis]	-	-	-	-	-
GSMUA_Achr10G06070_001	1.64	1.36	2.14	3.03	2.16	3.54	2.86	1.64	2.98	3.24	2.49	3.08	70	55	68	92	76	118	102	65	96	116	92	116	GSMUA_Achr10T06070_001	DNA glycosylase superfamily protein isoform 1 [Theobroma cacao]	Replication and repair	ko03410//Base excision repair	-	GO:0043733	GO:0006281//DNA repair
GSMUA_Achr10G06080_001	14.06	8.48	7.72	10.83	12.32	14.11	10.02	9.45	10.14	11.99	8.38	8.53	342	196	140	188	248	268	204	214	187	246	177	184	GSMUA_Achr10T06080_001	PREDICTED: transmembrane 9 superfamily member 4-like [Musa acuminata subsp. malaccensis]	-	-	GO:0031224//intrinsic component of membrane;GO:0043231//intracellular membrane-bounded organelle	-	-
GSMUA_Achr10G06090_001	0	0	0	0	0	0	0	0	0	0.94	0	0.48	0	0	0	0	0	0	0	0	0	2	0	1	GSMUA_Achr10T06090_001	-	-	-	-	-	-
GSMUA_Achr10G06100_001	10.63	6.07	8.77	7.83	6.82	7.95	4.17	3.09	4.9	8.05	7.58	5.53	188	102	116	99	100	110	62	51	66	121	117	87	GSMUA_Achr10T06100_001	BnaC02g26000D [Brassica napus]	-	-	GO:0016020//membrane	GO:0016301//kinase activity	-
GSMUA_Achr10G06110_001	0	0	0	0.67	0.57	0	0	0	0.61	0.5	0	0.52	0	0	0	1	1	0	0	0	1	1	0	1	GSMUA_Achr10T06110_001	PREDICTED: ELKS/Rab6-interacting/CAST family member 1-like [Prunus mume]	-	-	-	-	-
GSMUA_Achr10G06120_001	4.39	3.88	2.51	5.45	3.6	6.85	7.45	6.27	8.12	9.62	4.61	4.45	63	53	27	56	43	77	90	84	89	118	58	57	GSMUA_Achr10T06120_001	nuclear snf4 [Gossypium arboreum]	-	-	GO:0009532//plastid stroma;GO:0009526//plastid envelope;GO:0005576//extracellular region	GO:0016614//oxidoreductase activity, acting on CH-OH group of donors;GO:0048037//cofactor binding	GO:0048869//cellular developmental process;GO:0006739//NADP metabolic process;GO:0009668;GO:0009887//organ morphogenesis;GO:0016109
GSMUA_Achr10G06130_001	1.51	0.46	0.58	1.21	0.52	1.66	0.52	0.7	1.43	1.82	1.25	0.49	7	2	2	4	2	6	2	3	5	7	5	2	GSMUA_Achr10T06130_001	Os08g0266200 [Oryza sativa Japonica Group]	-	-	-	-	-
GSMUA_Achr10G06140_001	0	0	0	0	0	0	0	0	0	0	0	0	0	0	0	0	0	0	0	0	0	0	0	0	GSMUA_Achr10T06140_001	PREDICTED: probable GDP-L-fucose synthase 1 [Musa acuminata subsp. malaccensis]	Global and overview maps;Carbohydrate metabolism;Carbohydrate metabolism	ko01100//Metabolic pathways;ko00520//Amino sugar and nucleotide sugar metabolism;ko00051//Fructose and mannose metabolism	-	GO:0016616//oxidoreductase activity, acting on the CH-OH group of donors, NAD or NADP as acceptor;GO:0048037//cofactor binding	GO:0042350//GDP-L-fucose biosynthetic process
GSMUA_Achr10G06150_001	0.6	0	0	0	0.12	0	0.24	0	0	0.23	0	0	6	0	0	0	1	0	2	0	0	2	0	0	GSMUA_Achr10T06150_001	PREDICTED: transcription factor IBH1-like [Musa acuminata subsp. malaccensis]	-	-	-	-	-
GSMUA_Achr10G06160_001	0	0	0	0	0	0	0	0	0	0	0	0	0	0	0	0	0	0	0	0	0	0	0	0	GSMUA_Achr10T06160_001	PREDICTED: small nuclear ribonucleoprotein E-like isoform X1 [Malus domestica]	Transcription	ko03040//Spliceosome	-	-	-
GSMUA_Achr10G06170_001	0	0	0	0	0	0	0	0	0	0	0	0	0	0	0	0	0	0	0	0	0	0	0	0	GSMUA_Achr10T06170_001	PREDICTED: small nuclear ribonucleoprotein E-like isoform X1 [Citrus sinensis]	Transcription	ko03040//Spliceosome	-	-	-
GSMUA_Achr10G06180_001	0	0	0	0	0	0	0	0	0	0	0	0	0	0	0	0	0	0	0	0	0	0	0	0	GSMUA_Achr10T06180_001	-	-	-	-	-	-
GSMUA_Achr10G06190_001	59.84	65.9	46.42	55.14	58.79	56.99	57.82	61.82	46.22	44.75	46.32	50.89	740	776	431	489	605	552	603	714	437	475	503	563	GSMUA_Achr10T06190_001	PREDICTED: ADP-ribosylation factor 1 isoform X1 [Musa acuminata subsp. malaccensis]	-	-	GO:0016020//membrane;GO:0005794//Golgi apparatus	GO:0032550	GO:0016192//vesicle-mediated transport;GO:0035556//intracellular signal transduction;GO:0030243//cellulose metabolic process;GO:0008104//protein localization
GSMUA_Achr10G06200_001	26.23	14.95	21.48	39.87	24.62	29.88	46.36	42.26	38.33	31.38	17.47	15.13	826	447	504	895	641	735	1221	1239	914	831	477	422	GSMUA_Achr10T06200_001	PREDICTED: D-3-phosphoglycerate dehydrogenase 1, chloroplastic-like [Musa acuminata subsp. malaccensis]	Global and overview maps;Amino acid metabolism	ko01100//Metabolic pathways;ko00260//Glycine, serine and threonine metabolism	-	GO:0031406//carboxylic acid binding;GO:0016616//oxidoreductase activity, acting on the CH-OH group of donors, NAD or NADP as acceptor;GO:0000166//nucleotide binding	GO:0006563//L-serine metabolic process
GSMUA_Achr10G06210_001	0	0	0	0	0	0	0	0	0	0	0	0	0	0	0	0	0	0	0	0	0	0	0	0	GSMUA_Achr10T06210_001	PREDICTED: squamosa promoter-binding-like protein 10, partial [Musa acuminata subsp. malaccensis]	-	-	GO:0044424	GO:0005488//binding	GO:0048869//cellular developmental process;GO:0048856//anatomical structure development;GO:0044702//single organism reproductive process;GO:0007275//multicellular organismal development;GO:0003006//developmental process involved in reproduction
GSMUA_Achr10G06220_001	0.59	0.44	1.34	0.58	0.3	0.85	0.89	0.54	0.33	1.07	0.19	0.09	7	5	12	5	3	8	9	6	3	11	2	1	GSMUA_Achr10T06220_001	Transcriptional adapter 1 [Gossypium arboreum]	-	-	-	-	-
GSMUA_Achr10G06230_001	0.13	0.14	0.17	0.18	0.15	0.66	0.61	0.28	0.67	1.33	0	0	1	1	1	1	1	4	4	2	4	9	0	0	GSMUA_Achr10T06230_001	Os04g0603400 [Oryza sativa Japonica Group]	-	-	GO:0043231//intracellular membrane-bounded organelle	-	-
GSMUA_Achr10G06240_001	0.12	0.12	0.31	0.5	0.14	0.45	0.7	0.38	1.39	1.09	0.13	2.11	1	1	2	3	1	3	5	3	9	8	1	16	GSMUA_Achr10T06240_001	PREDICTED: eukaryotic translation initiation factor 5B-like [Musa acuminata subsp. malaccensis]	-	-	-	-	-
GSMUA_Achr10G06250_001	62.74	63.37	65.34	98.15	80.68	88.22	80.43	89.66	76.11	83.74	55.79	61.01	1459	1400	1134	1629	1553	1603	1567	1942	1343	1645	1128	1259	GSMUA_Achr10T06250_001	PREDICTED: 60S ribosomal protein L7-2 [Musa acuminata subsp. malaccensis]	Translation	ko03010//Ribosome	GO:0030529//ribonucleoprotein complex	-	-
GSMUA_Achr10G06260_001	10.8	8.63	5.98	8.75	7.54	8.28	8.75	6.7	7.08	9.11	6.18	6.78	237	180	98	137	137	142	161	137	118	169	118	132	GSMUA_Achr10T06260_001	PREDICTED: GATA transcription factor 24-like [Musa acuminata subsp. malaccensis]	-	-	-	GO:0046914//transition metal ion binding;GO:0003677//DNA binding;GO:0001071//nucleic acid binding transcription factor activity	GO:0010468//regulation of gene expression
GSMUA_Achr10G06270_001	16.17	24.27	14.33	17.61	19.76	24.76	14.54	17.15	17.83	19.9	15.76	17.3	139	199	93	109	142	167	106	138	118	149	120	134	GSMUA_Achr10T06270_001	PREDICTED: reticulon-like protein B23 isoform X1 [Musa acuminata subsp. malaccensis]	-	-	-	-	-
GSMUA_Achr10G06280_001	0.63	0.85	0.76	1.53	0.71	1.14	0.99	1.15	1.32	1.01	0.75	1.23	29	37	26	50	27	41	38	49	46	39	30	50	GSMUA_Achr10T06280_001	PREDICTED: chloroplast envelope membrane protein-like [Musa acuminata subsp. malaccensis]	-	-	GO:0031224//intrinsic component of membrane	-	-
GSMUA_Achr10G06290_001	4.35	3.29	4.17	4.49	3.03	6.22	4.85	4.1	4.32	3.84	3.17	3.01	50	36	36	37	29	56	47	44	38	38	32	31	GSMUA_Achr10T06290_001	PREDICTED: endonuclease V isoform X3 [Musa acuminata subsp. malaccensis]	-	-	-	GO:0004518//nuclease activity	GO:0006259//DNA metabolic process
GSMUA_Achr10G06300_001	64.81	61.11	52.57	86.89	70.58	68.82	82.25	94.12	75.36	66.52	43.53	40.3	906	813	551	870	820	753	968	1228	804	795	533	503	GSMUA_Achr10T06300_001	PREDICTED: peptidyl-prolyl cis-trans isomerase CYP20-1-like [Musa acuminata subsp. malaccensis]	-	-	GO:0043231//intracellular membrane-bounded organelle	GO:0016859//cis-trans isomerase activity	GO:0018208//peptidyl-proline modification
GSMUA_Achr10G06310_001	14.88	13.53	14.08	23.99	20.04	25.3	32.35	32.71	18.76	15.27	10.45	13.8	448	387	316	515	499	595	815	917	428	387	273	368	GSMUA_Achr10T06310_001	PREDICTED: two-component response regulator-like PRR1 isoform X1 [Musa acuminata subsp. malaccensis]	Environmental adaptation	ko04712//Circadian rhythm - plant	-	-	GO:0035556//intracellular signal transduction;GO:0010467//gene expression;GO:0044707
GSMUA_Achr10G06320_001	9.44	10.97	11.72	13.24	12.42	10.01	14.49	10.01	9.22	10.88	9.17	9.05	43	48	41	44	48	36	57	43	33	45	38	38	GSMUA_Achr10T06320_001	PREDICTED: probable chromo domain-containing protein LHP1 [Musa acuminata subsp. malaccensis]	-	-	GO:0009536//plastid;GO:0000790//nuclear chromatin	GO:0042393//histone binding;GO:0003933//GTP cyclohydrolase activity;GO:0003676//nucleic acid binding	GO:0009653//anatomical structure morphogenesis;GO:0000278//mitotic cell cycle;GO:0035194//posttranscriptional gene silencing by RNA;GO:0006342//chromatin silencing;GO:0009648//photoperiodism;GO:0006402//mRNA catabolic process;GO:0048869//cellular developmental process;GO:0040030//regulation of molecular function, epigenetic;GO:0009409//response to cold;GO:0016049//cell growth;GO:0009909//regulati…
GSMUA_Achr10G06330_001	14.63	13.92	14.36	21.78	13.78	17.98	15.08	15.16	15.38	22.05	12.3	12.68	212	192	156	226	166	204	184	205	170	273	156	164	GSMUA_Achr10T06330_001	PREDICTED: probable chromo domain-containing protein LHP1 [Musa acuminata subsp. malaccensis]	-	-	GO:0043231//intracellular membrane-bounded organelle	-	GO:0048731;GO:0016458//gene silencing;GO:0006355//regulation of transcription, DNA-templated;GO:0045814//negative regulation of gene expression, epigenetic;GO:0006325//chromatin organization
GSMUA_Achr10G06340_001	0	0	0	0	0	0	0	0	0	0	0	0	0	0	0	0	0	0	0	0	0	0	0	0	GSMUA_Achr10T06340_001	-	-	-	-	-	-
GSMUA_Achr10G06350_001	22.38	24.54	97.18	52.17	77.76	52.71	65.68	73.52	175.76	73.4	68.08	74.31	527	549	1708	877	1516	970	1296	1613	3141	1460	1394	1553	GSMUA_Achr10T06350_001	PREDICTED: peroxisome proliferator-activated receptor gamma coactivator-related protein 1-like [Musa acuminata subsp. malaccensis]	-	-	-	-	-
GSMUA_Achr10G06360_001	20.87	22.14	17.52	17.52	20.65	22.97	20.79	20.18	14.72	17.13	17.33	17.99	514	518	322	308	421	442	429	463	275	356	371	393	GSMUA_Achr10T06360_001	PREDICTED: syntaxin-43-like [Musa acuminata subsp. malaccensis]	Folding, sorting and degradation	ko04130//SNARE interactions in vesicular transport	GO:0043231//intracellular membrane-bounded organelle;GO:0031224//intrinsic component of membrane;GO:0031984	GO:0005515//protein binding	GO:0006996//organelle organization;GO:0002831;GO:0061024//membrane organization;GO:0006605//protein targeting;GO:0010243//response to organonitrogen compound;GO:0048193//Golgi vesicle transport
GSMUA_Achr10G06370_001	0.62	0.53	1.35	0.39	0.41	0.65	1.14	0.96	1.03	1.32	0.52	0.25	11	9	18	5	6	9	17	16	14	20	8	4	GSMUA_Achr10T06370_001	PREDICTED: growth-regulating factor 5-like [Musa acuminata subsp. malaccensis]	-	-	-	-	-
GSMUA_Achr10G06380_001	0	0	0	0	0	0	0	0	0	0	0	0	0	0	0	0	0	0	0	0	0	0	0	0	GSMUA_Achr10T06380_001	-	-	-	-	-	-
GSMUA_Achr10G06390_001	69.36	78.53	55.22	79.52	62.48	67.47	69.11	74.04	68.26	69.31	58.49	62.71	1365	1469	812	1118	1019	1038	1141	1358	1021	1156	1003	1097	GSMUA_Achr10T06390_001	Os07g0159500 [Oryza sativa Japonica Group]	-	-	-	-	-
GSMUA_Achr10G06400_001	0.49	0.47	0.7	1.17	0.46	2.09	2.36	0.86	1.19	2.76	0.32	0.59	14	13	15	24	11	47	57	23	26	67	8	15	GSMUA_Achr10T06400_001	PREDICTED: FAS1 domain-containing protein SELMODRAFT_448915-like [Musa acuminata subsp. malaccensis]	-	-	GO:0043231//intracellular membrane-bounded organelle	-	-
GSMUA_Achr10G06410_001	0	0	0	0	0	0	0	0	0	0	0	0	0	0	0	0	0	0	0	0	0	0	0	0	GSMUA_Achr10T06410_001	-	-	-	-	-	-
GSMUA_Achr10G06420_001	0	0	0	0	0	0	0	0	0	0	0	0	0	0	0	0	0	0	0	0	0	0	0	0	GSMUA_Achr10T06420_001	PREDICTED: dolichyl-diphosphooligosaccharide--protein glycosyltransferase subunit DAD1-like isoform X2 [Musa acuminata subsp. malaccensis]	Global and overview maps;Folding, sorting and degradation;Glycan biosynthesis and metabolism	ko01100//Metabolic pathways;ko04141//Protein processing in endoplasmic reticulum;ko00510//N-Glycan biosynthesis	GO:0031090//organelle membrane;GO:0043231//intracellular membrane-bounded organelle;GO:0044425//membrane part	GO:0016740//transferase activity	-
GSMUA_Achr10G06430_001	0.19	0.13	0	0	0.07	0.24	0.07	0.07	0.16	0.07	0.07	0.07	3	2	0	0	1	3	1	1	2	1	1	1	GSMUA_Achr10T06430_001	PREDICTED: probable transcription factor KAN2 [Musa acuminata subsp. malaccensis]	-	-	-	-	GO:0009987//cellular process;GO:0009791//post-embryonic development;GO:0044702//single organism reproductive process;GO:0048608//reproductive structure development
GSMUA_Achr10G06440_001	0	0	0	0	0	0	0	0	0	0	0	0	0	0	0	0	0	0	0	0	0	0	0	0	GSMUA_Achr10T06440_001	-	-	-	-	-	-
GSMUA_Achr10G06450_001	0	0	0	0	0	0	0	0	0	0	0	0	0	0	0	0	0	0	0	0	0	0	0	0	GSMUA_Achr10T06450_001	-	-	-	-	-	-
GSMUA_Achr10G06460_001	71.23	81.79	43.47	95.74	33.95	53.11	119.52	98.38	52.38	66.52	24.24	34.5	1410	1539	643	1354	557	822	1985	1815	788	1116	418	607	GSMUA_Achr10T06460_001	PREDICTED: eyes absent homolog 2-like [Musa acuminata subsp. malaccensis]	-	-	-	GO:0004725//protein tyrosine phosphatase activity	GO:0006470//protein dephosphorylation;GO:0044707
GSMUA_Achr10G06470_001	46.92	39.9	34.28	40.36	30.64	40.95	118.29	116.64	39.05	59.22	20.76	36.79	109	90	63	70	62	76	245	259	74	135	46	82	GSMUA_Achr10T06470_001	-	-	-	-	-	-
GSMUA_Achr10G06480_001	13.33	16.74	13.05	13.4	13.29	18.76	12.18	10.11	15.28	18.6	11.53	12.75	53	64	40	39	45	59	42	38	48	68	42	47	GSMUA_Achr10T06480_001	-	-	-	-	-	-
GSMUA_Achr10G06490_001	0.98	0.69	0.61	0.64	0.71	0.67	1.71	1.4	0.69	0.92	0.45	0.88	15	10	7	7	9	8	22	20	8	12	6	12	GSMUA_Achr10T06490_001	PREDICTED: ent-kaurenoic acid oxidase 1-like [Musa acuminata subsp. malaccensis]	Global and overview maps;Global and overview maps;Metabolism of terpenoids and polyketides	ko01100//Metabolic pathways;ko01110//Biosynthesis of secondary metabolites;ko00904//Diterpenoid biosynthesis	-	GO:0046914//transition metal ion binding;GO:0016491//oxidoreductase activity;GO:0046906//tetrapyrrole binding	GO:0044710
GSMUA_Achr10G06500_001	0.88	0.7	1.19	0.93	1.07	3.39	2.65	0.95	1.17	3.72	0.77	0	4	3	4	3	4	12	10	4	4	14	3	0	GSMUA_Achr10T06500_001	PREDICTED: ent-kaurenoic acid oxidase 1-like [Musa acuminata subsp. malaccensis]	Global and overview maps;Global and overview maps;Metabolism of terpenoids and polyketides	ko01100//Metabolic pathways;ko01110//Biosynthesis of secondary metabolites;ko00904//Diterpenoid biosynthesis	-	GO:0046914//transition metal ion binding;GO:0016491//oxidoreductase activity;GO:0046906//tetrapyrrole binding	GO:0044710
GSMUA_Achr10G06510_001	20.14	17.09	15.01	15.63	16.92	22.91	21.53	23.75	20.34	23.71	13.86	16.62	1591	1281	881	878	1102	1412	1418	1744	1212	1562	945	1158	GSMUA_Achr10T06510_001	transducin family protein [Populus trichocarpa]	-	-	GO:0043231//intracellular membrane-bounded organelle	-	-
GSMUA_Achr10G06520_001	0.21	0.04	0.11	0.17	0.45	0.05	0.44	0.26	0.05	0.39	0.38	0.28	5	1	2	3	9	1	9	6	1	8	8	6	GSMUA_Achr10T06520_001	PREDICTED: pentatricopeptide repeat-containing protein At1g32415, mitochondrial-like [Musa acuminata subsp. malaccensis]	-	-	-	-	-
GSMUA_Achr10G06530_001	3.28	0.42	0.66	0.69	1.07	1.01	3.52	1.49	3.88	2.87	2.81	0.77	33	4	5	5	9	8	30	14	30	25	25	7	GSMUA_Achr10T06530_001	PREDICTED: probable UMP/CMP kinase 3 [Musa acuminata subsp. malaccensis]	Global and overview maps;Nucleotide metabolism	ko01100//Metabolic pathways;ko00240//Pyrimidine metabolism	GO:0043231//intracellular membrane-bounded organelle	GO:0019201//nucleotide kinase activity;GO:0032550;GO:0016776//phosphotransferase activity, phosphate group as acceptor	GO:0006220//pyrimidine nucleotide metabolic process;GO:0019856//pyrimidine nucleobase biosynthetic process
GSMUA_Achr10G06540_001	61.59	62.96	77.98	77.69	141.07	92.79	60.72	44.9	75.85	71.39	169.33	159.14	687	669	654	622	1311	811	572	468	648	686	1662	1591	GSMUA_Achr10T06540_001	transposon protein [Zea mays]	-	-	-	-	-
GSMUA_Achr10G06550_001	88.83	76.53	61.02	74.01	52.28	87.07	36.96	37.72	152.19	146.02	103.34	149.64	2606	2132	1334	1548	1268	1995	907	1030	3382	3605	2630	3888	GSMUA_Achr10T06550_001	PREDICTED: protein LHY-like isoform X1 [Musa acuminata subsp. malaccensis]	-	-	-	-	-
GSMUA_Achr10G06560_001	98.04	67.28	47.14	41.78	37.19	76.22	32.56	37.43	138.52	126.79	82.39	141.92	986	645	357	302	312	601	277	352	1069	1103	731	1282	GSMUA_Achr10T06560_001	PREDICTED: protein LHY-like isoform X1 [Musa acuminata subsp. malaccensis]	Environmental adaptation	ko04712//Circadian rhythm - plant	-	GO:0003676//nucleic acid binding	-
GSMUA_Achr10G06570_001	25.63	8.99	15.3	29.54	10.58	43.18	18.99	12.98	15.54	22.6	16.38	12.32	179	60	81	149	62	237	113	85	84	139	102	78	GSMUA_Achr10T06570_001	PREDICTED: RING-H2 finger protein ATL29-like [Musa acuminata subsp. malaccensis]	-	-	-	GO:0046914//transition metal ion binding	-
GSMUA_Achr10G06580_001	34.65	16.79	49.6	46.67	38.03	44.64	42.02	41.88	54.19	51.46	45.83	50.23	231	107	251	225	213	234	239	262	280	303	273	304	GSMUA_Achr10T06580_001	PREDICTED: agamous-like MADS-box protein AGL19 isoform X2 [Musa acuminata subsp. malaccensis]	-	-	GO:0043231//intracellular membrane-bounded organelle	GO:0003676//nucleic acid binding;GO:0001071//nucleic acid binding transcription factor activity;GO:0005515//protein binding	GO:0010468//regulation of gene expression;GO:0034645//cellular macromolecule biosynthetic process
GSMUA_Achr10G06590_001	0	0	0	0	0	0	0	0	0	0	0	0	0	0	0	0	0	0	0	0	0	0	0	0	GSMUA_Achr10T06590_001	PREDICTED: LOW QUALITY PROTEIN: expansin-A7-like [Elaeis guineensis]	-	-	GO:0030312	-	GO:0071555//cell wall organization
GSMUA_Achr10G06600_001	5.03	0.44	0	1.15	0	0.27	0.73	0.44	0.53	2.32	0	0.46	24	2	0	4	0	1	3	2	2	10	0	2	GSMUA_Achr10T06600_001	PREDICTED: E3 ubiquitin-protein ligase RHA1B-like [Musa acuminata subsp. malaccensis]	-	-	-	GO:0046914//transition metal ion binding	-
GSMUA_Achr10G06610_001	0.26	0.41	0.52	0.55	0.31	0.34	0.47	0.42	0.17	0.3	0.3	0.15	2	3	3	3	2	2	3	3	1	2	2	1	GSMUA_Achr10T06610_001	PREDICTED: actin-related protein 2/3 complex subunit 1B-like isoform X1 [Phoenix dactylifera]	-	-	GO:0005856//cytoskeleton;GO:0043234//protein complex	-	GO:0045010//actin nucleation
GSMUA_Achr10G06620_001	0	0.34	0	0	0	0.42	0	0.35	1.72	0	0.38	0.37	0	1	0	0	0	1	0	1	4	0	1	1	GSMUA_Achr10T06620_001	PREDICTED: actin-related protein 2/3 complex subunit 1A-like [Musa acuminata subsp. malaccensis]	-	-	-	-	-
GSMUA_Achr10G06630_001	5.56	7.32	17.68	30.31	8.97	33.27	33.25	33.67	34.93	54.67	10.39	14.83	67	84	160	262	90	314	338	379	322	566	110	160	GSMUA_Achr10T06630_001	PREDICTED: auxin-responsive protein IAA10-like isoform X1 [Musa acuminata subsp. malaccensis]	-	-	-	-	-
GSMUA_Achr10G06640_001	14.98	14.06	18.67	21.21	20.65	31.4	28.36	25.62	23.73	30	17.55	19.02	398	355	370	402	454	652	631	634	478	672	405	448	GSMUA_Achr10T06640_001	PREDICTED: FAD synthase-like [Musa acuminata subsp. malaccensis]	Global and overview maps;Metabolism of cofactors and vitamins	ko01100//Metabolic pathways;ko00740//Riboflavin metabolism	GO:0043231//intracellular membrane-bounded organelle	-	GO:0009108//coenzyme biosynthetic process;GO:0019758
GSMUA_Achr10G06650_001	174.35	135.89	132.14	167	167.96	220.31	217.8	224.28	188.21	214.28	125.04	129.26	5309	3929	2998	3625	4228	5239	5547	6357	4340	5488	3302	3485	GSMUA_Achr10T06650_001	PREDICTED: ABC transporter F family member 1-like [Musa acuminata subsp. malaccensis]	-	-	GO:0016020//membrane	GO:0017111//nucleoside-triphosphatase activity;GO:0032550	GO:0006089//lactate metabolic process;GO:0051234//establishment of localization;GO:0006006//glucose metabolic process
GSMUA_Achr10G06660_001	7.54	5.38	16.73	11.18	14.38	11.32	10.92	6.89	23.58	19.39	19.28	14.42	115	78	191	122	182	135	140	98	274	252	257	196	GSMUA_Achr10T06660_001	PREDICTED: lysM domain receptor-like kinase 3 [Musa acuminata subsp. malaccensis]	-	-	-	-	-
GSMUA_Achr10G06670_001	0.64	0.92	1.49	0.99	1.56	2.17	3.43	3.43	2.28	3.55	1.65	1.75	22	30	38	24	44	58	98	109	59	102	49	53	GSMUA_Achr10T06670_001	PREDICTED: BEL1-like homeodomain protein 3 [Musa acuminata subsp. malaccensis]	-	-	-	-	-
GSMUA_Achr10G06680_001	11.02	9.93	7.9	5.62	9.03	11.31	9.94	9.72	9	9.45	6.48	8.85	258	221	138	94	175	207	195	212	160	187	132	184	GSMUA_Achr10T06680_001	PREDICTED: autophagy-related protein 9-like [Musa acuminata subsp. malaccensis]	-	-	-	-	-
GSMUA_Achr10G06690_001	15.79	18.61	14.2	15.6	16.69	19.25	21.52	18.36	14.8	15.94	16.84	16.93	299	335	201	211	262	285	342	324	213	256	278	285	GSMUA_Achr10T06690_001	PREDICTED: autophagy-related protein 9-like [Musa acuminata subsp. malaccensis]	-	-	-	-	GO:0044248//cellular catabolic process;GO:0044238;GO:0044763;GO:1901575;GO:0044712
GSMUA_Achr10G06700_001	3.06	1.11	3.16	10.88	3.65	6.44	12.2	5.4	4.65	6.37	3.89	1.18	23	8	18	59	23	38	78	38	27	42	26	8	GSMUA_Achr10T06700_001	PREDICTED: LOB domain-containing protein 29-like [Musa acuminata subsp. malaccensis]	-	-	-	-	-
GSMUA_Achr10G06710_001	9.19	8.77	10.24	10.47	11.36	11.73	10.11	7.25	12.23	12.48	13.6	18.01	99	90	83	81	102	99	92	73	101	116	129	174	GSMUA_Achr10T06710_001	PREDICTED: elastin-like [Musa acuminata subsp. malaccensis]	-	-	-	-	-
GSMUA_Achr10G06720_001	16.18	18.51	17.86	15.97	15.46	12.65	10.41	12.23	15.58	14.46	21.24	17.19	429	466	353	302	339	262	231	302	313	323	489	404	GSMUA_Achr10T06720_001	PREDICTED: vegetative cell wall protein gp1-like [Musa acuminata subsp. malaccensis]	-	-	-	-	-
GSMUA_Achr10G06730_001	1.69	4.19	0.55	0.58	1.25	1.34	0.74	0.45	3.78	2.34	1.87	0.46	8	19	2	2	5	5	3	2	14	10	8	2	GSMUA_Achr10T06730_001	PREDICTED: zinc finger protein ZAT5-like [Musa acuminata subsp. malaccensis]	-	-	-	-	-
GSMUA_Achr10G06740_001	17.79	17.04	33.08	24.93	18.07	32.84	27.41	36.34	27.21	27.58	19.35	33.88	238	217	332	239	201	344	309	454	278	316	227	405	GSMUA_Achr10T06740_001	PREDICTED: superoxide dismutase [Cu-Zn], chloroplastic [Musa acuminata subsp. malaccensis]	Transport and catabolism	ko04146//Peroxisome	GO:0009532//plastid stroma;GO:0005576//extracellular region	GO:0016209//antioxidant activity;GO:0043169//cation binding;GO:0003824//catalytic activity	GO:0006950//response to stress;GO:0009404//toxin metabolic process;GO:0006801//superoxide metabolic process
GSMUA_Achr10G06750_001	1.48	0.83	2.42	1.75	1.4	3.67	2.21	1.69	3.17	3.66	1.59	2.45	32	17	39	27	25	62	40	34	52	67	30	47	GSMUA_Achr10T06750_001	PREDICTED: protein UPSTREAM OF FLC-like isoform X1 [Musa acuminata subsp. malaccensis]	-	-	-	-	-
GSMUA_Achr10G06760_001	18.87	14.01	14.34	9.21	10.99	16.18	16.09	17.82	16.88	12.67	9.5	12.92	448	316	254	156	216	300	320	394	304	254	196	272	GSMUA_Achr10T06760_001	PREDICTED: serine carboxypeptidase-like 51 [Musa acuminata subsp. malaccensis]	-	-	-	GO:0004180//carboxypeptidase activity	GO:0019538//protein metabolic process;GO:0033554//cellular response to stress;GO:0009814//defense response, incompatible interaction
GSMUA_Achr10G06770_001	351.83	166.15	188.77	399.38	102.16	288.05	494.17	281.4	242.09	295.71	62.64	105.59	5199	2336	2090	4225	1254	3331	6144	3880	2728	3730	810	1392	GSMUA_Achr10T06770_001	PREDICTED: probable aquaporin PIP1-2 [Musa acuminata subsp. malaccensis]	-	-	GO:0031224//intrinsic component of membrane	-	GO:0051234//establishment of localization
GSMUA_Achr10G06780_001	4.15	0.82	1.63	0.82	1.18	2.41	2.34	1.68	2.38	2.04	1.67	0.97	106	20	31	15	25	48	50	40	46	44	37	22	GSMUA_Achr10T06780_001	PREDICTED: signal peptide peptidase-like 5 isoform X1 [Musa acuminata subsp. malaccensis]	-	-	GO:0031224//intrinsic component of membrane;GO:0031090//organelle membrane;GO:0043231//intracellular membrane-bounded organelle	GO:0004175//endopeptidase activity	GO:0019538//protein metabolic process
GSMUA_Achr10G06790_001	0	0	0	0	0	0	0	0	0	0	0	0	0	0	0	0	0	0	0	0	0	0	0	0	GSMUA_Achr10T06790_001	PIGMENT DEFECTIVE EMBRYO family protein [Populus trichocarpa]	-	-	GO:0009536//plastid	GO:0032550;GO:0016881//acid-amino acid ligase activity	GO:0022604//regulation of cell morphogenesis;GO:0016072//rRNA metabolic process;GO:0009668;GO:0006355//regulation of transcription, DNA-templated;GO:0009658//chloroplast organization
GSMUA_Achr10G06800_001	0.4	0.08	0	0	0	0	0	0	0.41	0.09	0	0	5.19	1	0	0	0	0	0	0	4.01	1	0	0	GSMUA_Achr10T06800_001	Acid-amino acid ligases,ligases,ATP binding,ATP binding,ligases isoform 2 [Theobroma cacao]	-	-	GO:0005737//cytoplasm	GO:1901363;GO:0016881//acid-amino acid ligase activity;GO:0036094//small molecule binding;GO:0097159//organic cyclic compound binding	GO:0044763;GO:0006351//transcription, DNA-templated;GO:0034660//ncRNA metabolic process;GO:0009658//chloroplast organization;GO:0050794//regulation of cellular process
GSMUA_Achr10G06810_001	0.7	0.15	0.12	0	0.06	0	0.06	0	0.45	0.06	0	0	15	3	2	0	1	0	1	0	7.3	1	0	0	GSMUA_Achr10T06810_001	PIGMENT DEFECTIVE EMBRYO family protein [Populus trichocarpa]	-	-	GO:0005737//cytoplasm	GO:1901363;GO:0016881//acid-amino acid ligase activity;GO:0036094//small molecule binding;GO:0097159//organic cyclic compound binding	GO:0044763;GO:0006351//transcription, DNA-templated;GO:0034660//ncRNA metabolic process;GO:0009658//chloroplast organization;GO:0050794//regulation of cellular process
GSMUA_Achr10G06820_001	8.48	6.23	5.96	7.84	4.07	9.12	10.38	5.4	8.36	8.08	5.91	6.58	133	93	70	88	53	112	137	79	100	108	81	92	GSMUA_Achr10T06820_001	-	-	-	-	-	-
GSMUA_Achr10G06830_001	9.3	16.44	11.81	15.04	12.25	13.67	23.58	23.64	12.76	9.32	5.47	6.45	126	212	120	146	138	145	269	299	132	108	65	78	GSMUA_Achr10T06830_001	PREDICTED: tetraspanin-19-like isoform X1 [Musa acuminata subsp. malaccensis]	-	-	GO:0031224//intrinsic component of membrane	-	-
GSMUA_Achr10G06840_001	295.68	1357.57	171.01	103.81	86.09	227.73	138.36	207.46	78.94	125.03	159.46	234.68	4212	18403	1826	1059	1019	2539	1659	2758	858	1522	1989	2984	GSMUA_Achr10T06840_001	PREDICTED: stem-specific protein TSJT1-like [Musa acuminata subsp. malaccensis]	-	-	GO:0044424	-	GO:0050794//regulation of cellular process;GO:0006950//response to stress
GSMUA_Achr10G06850_001	6.5	7.59	5.6	7.52	6.7	6.19	11.27	7.94	5.74	5.52	6.24	6.43	71	79	46	59	61	53	104	81	48	52	60	63	GSMUA_Achr10T06850_001	PREDICTED: N-acetylglucosaminyl-phosphatidylinositol de-N-acetylase isoform X3 [Musa acuminata subsp. malaccensis]	Global and overview maps;Glycan biosynthesis and metabolism	ko01100//Metabolic pathways;ko00563//Glycosylphosphatidylinositol(GPI)-anchor biosynthesis	-	-	-
GSMUA_Achr10G06860_001	0.89	1.57	0.4	0.84	1.09	0.38	1.43	1.6	0.4	2.51	1.73	0.68	3	5	1	2	3	1	4	5	1	7	5	2	GSMUA_Achr10T06860_001	PREDICTED: N-acetylglucosaminyl-phosphatidylinositol de-N-acetylase isoform X1 [Musa acuminata subsp. malaccensis]	Global and overview maps;Glycan biosynthesis and metabolism	ko01100//Metabolic pathways;ko00563//Glycosylphosphatidylinositol(GPI)-anchor biosynthesis	-	-	-
GSMUA_Achr10G06870_001	4.22	3.63	3.21	4.11	4.08	5.82	7.52	5.82	4.21	3.42	2.36	3.45	180.03	147	102	125.01	144	194.1	268.01	231	136	122.26	87.25	130.11	GSMUA_Achr10T06870_001	PREDICTED: probable apyrase 7 [Musa acuminata subsp. malaccensis]	-	-	GO:0016020//membrane	GO:0097159//organic cyclic compound binding;GO:1901363;GO:0036094//small molecule binding;GO:0003824//catalytic activity	GO:0048856//anatomical structure development;GO:0007275//multicellular organismal development
GSMUA_Achr10G06880_001	10.21	9.6	11.12	14.61	10.28	13.56	14.41	14.88	12.13	14.81	8.49	7.44	235	210	191	240	196	244	278	319	212	288	170	152	GSMUA_Achr10T06880_001	PREDICTED: transcription factor DIVARICATA-like [Musa acuminata subsp. malaccensis]	-	-	-	-	-
GSMUA_Achr10G06890_001	4.54	1.26	2.62	1.91	1.13	3.5	4.06	3.85	3.7	6.97	1.36	0.48	53	14	23	16	11	32	40	42	33	70	14	5	GSMUA_Achr10T06890_001	PREDICTED: GEM-like protein 7 [Musa acuminata subsp. malaccensis]	-	-	-	-	-
GSMUA_Achr10G06900_001	0.4	0.05	0.67	0.07	0.42	0.71	0.24	0.22	0.6	0.65	0.17	0.28	8	1	10	1	7	11	4	4	9	11	3	5	GSMUA_Achr10T06900_001	PREDICTED: pentatricopeptide repeat-containing protein At2g29760, chloroplastic-like [Nelumbo nucifera]	-	-	GO:0043231//intracellular membrane-bounded organelle	-	-
GSMUA_Achr10G06910_001	0.08	0.4	0.31	0.64	0.55	1.37	0.91	0.57	1.1	2.41	0.26	0.17	1	5	3	6	6	14	10	7	11	27	3	2	GSMUA_Achr10T06910_001	PREDICTED: protein ROOT PRIMORDIUM DEFECTIVE 1 [Musa acuminata subsp. malaccensis]	-	-	-	-	-
GSMUA_Achr10G06920_001	1.63	0.59	2.01	1.07	1.69	3.28	1.07	1.39	3.99	3.48	2.95	3	49	17	45	23	42	77	27	39	91	88	77	80	GSMUA_Achr10T06920_001	PREDICTED: probable metal-nicotianamine transporter YSL12 [Musa acuminata subsp. malaccensis]	-	-	GO:0031224//intrinsic component of membrane	-	GO:0051234//establishment of localization;GO:0044763
GSMUA_Achr10G06930_001	31.7	19.05	13.86	7.62	25.63	25.9	12.96	18.01	29.07	18.35	30.96	24.84	430	246	141	74	289	275	148	228	301	213	368	301	GSMUA_Achr10T06930_001	PREDICTED: anamorsin homolog [Musa acuminata subsp. malaccensis]	-	-	GO:0031970;GO:0043231//intracellular membrane-bounded organelle	GO:0043169//cation binding;GO:0051536//iron-sulfur cluster binding	GO:0042981//regulation of apoptotic process;GO:0009058//biosynthetic process
GSMUA_Achr10G06940_001	0	0	0.53	0	0	0	0	0	0	0	0	0	0	0	1	0	0	0	0	0	0	0	0	0	GSMUA_Achr10T06940_001	-	-	-	-	-	-
GSMUA_Achr10G06950_001	1	0.65	1.03	0.65	0.56	3.85	3.57	1.32	1.11	4.78	0.18	0.6	13	8	10	6	6	39	39	16	11	53	2	7	GSMUA_Achr10T06950_001	PREDICTED: replication protein A 32 kDa subunit A-like [Musa acuminata subsp. malaccensis]	Replication and repair;Replication and repair;Replication and repair;Replication and repair	ko03420//Nucleotide excision repair;ko03030//DNA replication;ko03440//Homologous recombination;ko03430//Mismatch repair	GO:0043231//intracellular membrane-bounded organelle	GO:0003676//nucleic acid binding	GO:0006259//DNA metabolic process;GO:0033554//cellular response to stress
GSMUA_Achr10G06960_001	8.88	7.63	15.75	22.74	10.06	17.15	25	22.24	23.06	26.07	11.05	17.25	121	99	161	222	114	183	287	283	240	304	132	210	GSMUA_Achr10T06960_001	PREDICTED: small glutamine-rich tetratricopeptide repeat-containing protein 2 isoform X2 [Elaeis guineensis]	-	-	-	-	-
GSMUA_Achr10G06970_001	0.29	0.3	1.85	0.78	0.67	0.73	0.99	0.61	1.81	1.85	0.93	0.92	1	1	5	2	2	2	3	2	5	6	3	3	GSMUA_Achr10T06970_001	PREDICTED: mediator of RNA polymerase II transcription subunit 32-like [Musa acuminata subsp. malaccensis]	Global and overview maps;Metabolism of terpenoids and polyketides	ko01110//Biosynthesis of secondary metabolites;ko00900//Terpenoid backbone biosynthesis	-	-	-
GSMUA_Achr10G06980_001	0	0.29	0.37	1.16	0.99	2.5	0.98	0.6	2.5	0.91	0.31	1.21	0	1	1	3	3	7	3	2	7	3	1	4	GSMUA_Achr10T06980_001	PREDICTED: mediator of RNA polymerase II transcription subunit 32-like [Musa acuminata subsp. malaccensis]	Global and overview maps;Metabolism of terpenoids and polyketides	ko01110//Biosynthesis of secondary metabolites;ko00900//Terpenoid backbone biosynthesis	-	-	-
GSMUA_Achr10G06990_001	0.25	0.06	0.08	0.43	0.52	0.16	0.29	0.46	0.24	0.14	0.21	0.07	4	1	1	5	7	2	4	7	3	2	3	1	GSMUA_Achr10T06990_001	PREDICTED: pentatricopeptide repeat-containing protein At1g50270 [Musa acuminata subsp. malaccensis]	-	-	-	-	-
GSMUA_Achr10G07000_001	1.17	0.61	1.88	2.78	1.7	3.31	4.34	1.23	9.16	10.62	0.95	3.43	4	2	5	7	5	9	13	4	25	34	3	11	GSMUA_Achr10T07000_001	PREDICTED: two-component response regulator ARR6-like isoform X2 [Musa acuminata subsp. malaccensis]	Signal transduction	ko04075//Plant hormone signal transduction	-	-	GO:0035556//intracellular signal transduction
GSMUA_Achr10G07010_001	0.83	0.79	1.68	0.88	1.06	2.24	2.29	1.79	0.99	1.43	0.96	0.75	20	18	30	15	21	42	46	40	18	29	20	16	GSMUA_Achr10T07010_001	PREDICTED: pentatricopeptide repeat-containing protein At3g50420 [Musa acuminata subsp. malaccensis]	-	-	-	-	-
GSMUA_Achr10G07020_001	0	0	0	0	0	0	0	0	0	0	0	0	0	0	0	0	0	0	0	0	0	0	0	0	GSMUA_Achr10T07020_001	-	-	-	-	-	-
GSMUA_Achr10G07030_001	0	0	0	0	0	0	0	0	0	0	0	0	0	0	0	0	0	0	0	0	0	0	0	0	GSMUA_Achr10T07030_001	-	-	-	-	-	-
GSMUA_Achr10G07040_001	2.06	1.85	1.5	2.03	2.81	2.82	1.94	2.61	2.18	2.21	2.47	2.07	184	157	100	129	207	197	145	217	147	165	191	163	GSMUA_Achr10T07040_001	PREDICTED: protein furry homolog-like isoform X1 [Musa acuminata subsp. malaccensis]	-	-	GO:0016020//membrane	-	GO:0006486//protein glycosylation
GSMUA_Achr10G07050_001	0.63	0.22	0.38	0.56	0.85	1.05	0.38	0.33	1.06	1.98	0.66	1.22	31.41	10.5	14	19.8	34.59	40.65	15.55	15.02	39.51	81.85	28.38	53.54	GSMUA_Achr10T07050_001	PREDICTED: disease resistance protein RGA2-like [Elaeis guineensis]	-	-	-	GO:0032550	-
GSMUA_Achr10G07060_001	0.42	0.7	0.28	0	0.37	0	0	0	0.55	0.36	0.12	0.9	4	6.38	2	0	2.97	0	0	0	4.02	3	1.04	7.73	GSMUA_Achr10T07060_001	PREDICTED: disease resistance protein RGA2-like [Elaeis guineensis]	-	-	-	GO:0032550	-
GSMUA_Achr10G07065_001	0.42	0.11	0	0.44	0.42	0.75	0	0.11	0.27	0.63	0.36	0.12	4	1	0	3	3.35	5.65	0	1	2	5.24	3.03	1	GSMUA_Achr10T07065_001	NBS-LRR disease resistance protein, partial [Musa acuminata subsp. burmannica]	-	-	-	GO:0032550	-
GSMUA_Achr10G07070_001	0	0	0	0	0	0	0	0	0	0	0	0	0	0	0	0	0	0	0	0	0	0	0	0	GSMUA_Achr10T07070_001	-	-	-	-	-	-
GSMUA_Achr10G07080_001	2.34	1.54	1.26	1.54	1.76	3.05	0.36	0.68	1.53	2.8	1.94	2.64	84.73	52.76	33.83	39.59	52.62	86.12	10.78	22.86	42	85.13	60.7	84.37	GSMUA_Achr10T07080_001	PREDICTED: disease resistance protein RGA2-like [Elaeis guineensis]	-	-	-	GO:0032550	-
GSMUA_Achr10G07090_001	0.39	0	0.02	0	0.36	1.38	0	0.4	0	0.39	0.15	0	3.44	0	0.16	0	2.59	9.44	0	3.23	0	2.95	1.17	0	GSMUA_Achr10T07090_001	PREDICTED: disease resistance protein RGA2-like [Elaeis guineensis]	-	-	-	GO:0032550	-
GSMUA_Achr10G07100_001	0.25	0.02	0.22	0.34	0.42	0.52	0.07	0.09	0.63	1.03	0.4	0.39	12.14	1.03	8.03	11.8	17.09	20.07	2.94	4.25	23.54	42.4	16.9	16.98	GSMUA_Achr10T07100_001	PREDICTED: disease resistance protein RGA2-like [Elaeis guineensis]	-	-	-	GO:0032550	-
GSMUA_Achr10G07120_001	0.95	0.85	0.42	1.17	0.93	1.79	0.14	0.11	0.98	1.24	0.83	1.54	47.19	40.25	15.55	41.5	38.04	69.64	5.98	4.86	36.95	51.47	35.54	67.65	GSMUA_Achr10T07120_001	PREDICTED: disease resistance protein RGA2-like [Elaeis guineensis]	-	-	-	GO:0032550	-
GSMUA_Achr10G07130_001	0.42	0.15	0.56	0.71	0.64	0.66	0.08	0	0.54	1.38	0.65	0.1	5.99	2	5.89	7.19	7.47	7.26	1	0	5.79	16.69	7.97	1.23	GSMUA_Achr10T07130_001	PREDICTED: disease resistance protein RGA2-like [Elaeis guineensis]	-	-	-	-	-
GSMUA_Achr10G07140_001	1.68	1.09	1.78	1.29	2.59	2.58	0.57	0.31	2.33	2.94	1.24	2.15	71.13	43.96	56.29	39.01	90.7	85.44	20.06	12.34	74.75	104.43	45.47	80.75	GSMUA_Achr10T07140_001	PREDICTED: disease resistance protein RGA2-like [Elaeis guineensis]	-	-	-	GO:0032550	-
GSMUA_Achr10G07150_001	0.69	0.75	0.87	1.03	1.23	1.66	0.16	0.15	1.54	1.24	0.86	1.25	34.73	35.65	32.31	36.91	50.95	65	6.68	7.17	58.3	51.91	37.27	55.53	GSMUA_Achr10T07150_001	PREDICTED: disease resistance protein RGA2-like [Elaeis guineensis]	-	-	-	GO:0032550	-
GSMUA_Achr10G07160_001	0	0	0.29	0	0	0	0	0	0	0	0	0	0	0	1.91	0	0	0	0	0	0	0	0	0	GSMUA_Achr10T07160_001	PREDICTED: disease resistance protein RGA2-like [Elaeis guineensis]	-	-	-	GO:0032550	-
GSMUA_Achr10G07180_001	0	0	0	0	0	0	0.06	0	0	0	0	0	0	0	0	0	0	0	1	0	0	0	0	0	GSMUA_Achr10T07180_001	PREDICTED: zinc finger protein NUTCRACKER-like [Musa acuminata subsp. malaccensis]	-	-	-	-	-
GSMUA_Achr10G07190_001	10.07	7.35	11.36	13.81	12.79	22.24	21.98	18.82	18.45	17.87	10.08	13.77	276.99	192.01	233	271	290.89	477.96	506.03	482.09	384.56	414.09	240.63	335.57	GSMUA_Achr10T07190_001	PREDICTED: SNF1-related protein kinase catalytic subunit alpha KIN10-like isoform X1 [Musa acuminata subsp. malaccensis]	Transport and catabolism	ko04140//Regulation of autophagy	-	GO:0004672//protein kinase activity;GO:0032550	GO:0006796//phosphate-containing compound metabolic process;GO:0006464//cellular protein modification process
GSMUA_Achr10G07200_001	0.06	0	0.08	0.08	0	0.07	0	0	0	0	0	0	1	0	1	1	0	1	0	0	0	0	0	0	GSMUA_Achr10T07200_001	PREDICTED: uncharacterized transporter YBR287W-like [Musa acuminata subsp. malaccensis]	-	-	GO:0031224//intrinsic component of membrane;GO:0043231//intracellular membrane-bounded organelle	-	GO:0044763
GSMUA_Achr10G07210_001	72.62	27.05	24.47	10.33	31.82	40.79	5.63	5.07	18.7	17.31	37.18	41.47	1446	512	364	147	525	635	94	94	283	292	645	734	GSMUA_Achr10T07210_001	PREDICTED: uncharacterized transporter YBR287W-like [Musa acuminata subsp. malaccensis]	-	-	GO:0031224//intrinsic component of membrane;GO:0043231//intracellular membrane-bounded organelle	-	GO:0044763
GSMUA_Achr10G07220_001	17.09	7.62	18.81	29.5	16.57	35.16	24.37	8.02	25.65	57.95	28.55	16.01	148	63	123	184	120	239	179	65	171	437	219	125	GSMUA_Achr10T07220_001	TPA: histone H4.3 [Zea mays]	-	-	GO:0009536//plastid;GO:0000785//chromatin;GO:0005911//cell-cell junction;GO:0031090//organelle membrane	GO:0003676//nucleic acid binding;GO:0046983//protein dimerization activity	GO:0034728//nucleosome organization
GSMUA_Achr10G07230_001	0.55	0.86	0.36	0.38	0.98	1.05	0.54	0.29	0.48	0.84	0.62	0.81	6	9	3	3	9	9	5	3	4	8	6	8	GSMUA_Achr10T07230_001	PREDICTED: nudix hydrolase 23, chloroplastic-like [Musa acuminata subsp. malaccensis]	-	-	GO:0009536//plastid	GO:0043169//cation binding;GO:0004551//nucleotide diphosphatase activity	GO:0034641//cellular nitrogen compound metabolic process
GSMUA_Achr10G07240_001	13.65	7.05	9.87	17.76	12.89	14.87	10.16	10.16	17.26	16.83	10.38	10.18	177	87	96	165	139	151	111	123	171	187	118	118	GSMUA_Achr10T07240_001	similar to PRLI-interacting factor A [Lupinus angustifolius]	-	-	-	-	-
GSMUA_Achr10G07250_001	18.57	19.98	16.65	20.3	16.28	18.63	20.21	22.4	18.06	16.56	13.13	14.43	495	506	331	386	359	388	451	556	365	372	304	341	GSMUA_Achr10T07250_001	PREDICTED: alpha-1,3-mannosyl-glycoprotein 2-beta-N-acetylglucosaminyltransferase [Musa acuminata subsp. malaccensis]	Global and overview maps;Glycan biosynthesis and metabolism	ko01100//Metabolic pathways;ko00510//N-Glycan biosynthesis	GO:0043231//intracellular membrane-bounded organelle;GO:0031224//intrinsic component of membrane;GO:0031984;GO:0031090//organelle membrane	GO:0043169//cation binding;GO:0008375//acetylglucosaminyltransferase activity	GO:0000097//sulfur amino acid biosynthetic process;GO:0006970//response to osmotic stress;GO:0006486//protein glycosylation;GO:0009311//oligosaccharide metabolic process
GSMUA_Achr10G07260_001	59.09	39.13	47.01	45.22	45.9	45.8	33.3	32.45	40.39	36.49	41.5	41.05	935	589	557	512	603	567	443	479	487	492	574	579	GSMUA_Achr10T07260_001	PREDICTED: WUSCHEL-related homeobox 8-like [Musa acuminata subsp. malaccensis]	-	-	GO:0043231//intracellular membrane-bounded organelle	GO:0003676//nucleic acid binding	-
GSMUA_Achr10G07270_001	228.14	195.13	257.25	325.39	234.47	338.3	365.58	288.58	505.85	499.58	304.65	315.44	1794	1465	1530	1845	1544	2089	2443	2126	3069	3437	2128.17	2241	GSMUA_Achr10T07270_001	PREDICTED: DNA-binding protein MNB1B-like [Musa acuminata subsp. malaccensis]	-	-	-	-	-
GSMUA_Achr10G07280_001	48.97	43.27	64.12	104.16	69.53	96.39	172.12	151.9	116.73	117.45	69.48	68.03	169.53	144.36	172.16	265.08	205.99	264.53	520.01	498.12	321.6	379.2	222.3	220.02	GSMUA_Achr10T07280_001	PREDICTED: small nuclear ribonucleoprotein Sm D3 [Phoenix dactylifera]	Transcription	ko03040//Spliceosome	GO:0032991//macromolecular complex	-	-
GSMUA_Achr10G07290_001	12.34	6.41	6.26	7.48	8.51	13.23	10.45	11.37	11.98	12.05	7	6.96	296	146	112	128	169	248	210	254	218	244	146	148	GSMUA_Achr10T07290_001	BnaA06g02620D [Brassica napus]	-	-	GO:0005875//microtubule associated complex;GO:0005819//spindle	GO:0008017//microtubule binding	GO:0006461//protein complex assembly;GO:0007017//microtubule-based process;GO:1902410
GSMUA_Achr10G07300_001	0.18	0.13	0.28	0.3	0.11	0.39	0.4	0.26	0.52	0.65	0.24	0.34	6	4	7	7	3	10	11	8	13	18	7	10	GSMUA_Achr10T07300_001	Os08g0553800 [Oryza sativa Japonica Group]	-	-	GO:0031976	GO:0008135//translation factor activity, nucleic acid binding	GO:0006412//translation;GO:0006090//pyruvate metabolic process;GO:0006091//generation of precursor metabolites and energy;GO:0043623//cellular protein complex assembly;GO:0016072//rRNA metabolic process;GO:0009639//response to red or far red light;GO:0016109
GSMUA_Achr10G07310_001	0.57	0	0	0	0	0.1	0	0	0	0.28	0	0.18	7	0	0	0	0	1	0	0	0	3	0	2	GSMUA_Achr10T07310_001	Os06g0725500 [Oryza sativa Japonica Group]	-	-	-	-	-
GSMUA_Achr10G07320_001	17.52	23.25	11.67	17.24	12.6	14.49	13.64	15.25	13	13.96	11.77	12.34	224	283	112	158	134	145	147	182	127	153	132	141	GSMUA_Achr10T07320_001	NADH-ubiquinone oxidoreductase chain 5 [Gossypium arboreum]	-	-	-	-	-
GSMUA_Achr10G07330_001	0.8	0.09	0.12	0.44	0.32	0.46	1.22	0.38	1.88	1.32	0.36	0.55	18	2	2	7	6	8	23	8	32	25	7	11	GSMUA_Achr10T07330_001	PREDICTED: rop guanine nucleotide exchange factor 1-like [Musa acuminata subsp. malaccensis]	-	-	-	GO:0005088//Ras guanyl-nucleotide exchange factor activity	GO:0043087//regulation of GTPase activity;GO:0009888//tissue development;GO:0051239;GO:0048513//organ development;GO:0009826//unidimensional cell growth;GO:0010817//regulation of hormone levels;GO:0000904//cell morphogenesis involved in differentiation;GO:0048588//developmental cell growth;GO:0050793//regulation of developmental process
GSMUA_Achr10G07340_001	0	0	0.09	0.04	0.04	0.08	0.5	0.14	0.08	0.08	0.04	0.14	0	0	2	1	1	2	13	4	2	2	1	4	GSMUA_Achr10T07340_001	PREDICTED: mechanosensitive ion channel protein 8-like [Musa acuminata subsp. malaccensis]	-	-	-	-	-
GSMUA_Achr10G07350_001	0	0	0	0	0	0	0	0	0	0	0	0	0	0	0	0	0	0	0	0	0	0	0	0	GSMUA_Achr10T07350_001	-	-	-	-	-	-
GSMUA_Achr10G07360_001	6.85	5.79	5.88	8.21	5.73	10.25	11.54	10.72	6.31	6.62	4.58	6.76	153	123	98	131	106	179	216	223	107	125	89	134	GSMUA_Achr10T07360_001	plant/F20M13-60 protein [Medicago truncatula]	-	-	GO:0031984;GO:0043231//intracellular membrane-bounded organelle	-	-
GSMUA_Achr10G07370_001	42.61	57.42	28.51	39.67	33.62	39.1	36.37	36.76	31.44	33.84	29.51	32.45	721	924	361	480	472	517.53	517	580	405	487	436	489	GSMUA_Achr10T07370_001	PREDICTED: dr1-associated corepressor-like [Musa acuminata subsp. malaccensis]	-	-	GO:0043231//intracellular membrane-bounded organelle	GO:0046983//protein dimerization activity;GO:0003677//DNA binding	-
GSMUA_Achr10G07380_001	6.41	7.46	10.1	14.67	11.91	13.77	19.29	25.22	13.86	13.18	7.79	8.03	94	104	111	154	145	158	238	345	155	165	100	105	GSMUA_Achr10T07380_001	PREDICTED: heterogeneous nuclear ribonucleoprotein A1-like isoform X1 [Musa acuminata subsp. malaccensis]	-	-	-	GO:0004549//tRNA-specific ribonuclease activity;GO:0097159//organic cyclic compound binding	GO:0090501//RNA phosphodiester bond hydrolysis
GSMUA_Achr10G07390_001	13.56	14.9	7.02	13.94	10.27	10.8	13.04	11.98	8.79	14.15	9.1	9.95	149	156	58	110	94	93	121	123	74	134	88	98	GSMUA_Achr10T07390_001	PREDICTED: trafficking protein particle complex subunit 2-like protein [Musa acuminata subsp. malaccensis]	-	-	GO:0044464	-	GO:0016482//cytoplasmic transport
GSMUA_Achr10G07400_001	136.24	176.74	103.53	145.02	108.93	107.99	120.84	135.88	106.72	109.76	112.18	111.18	1583	1956	904	1209	1054	983	1185	1475	949	1097	1146	1157	GSMUA_Achr10T07400_001	PREDICTED: SKP1-like protein 1A [Musa acuminata subsp. malaccensis]	Folding, sorting and degradation;Folding, sorting and degradation;Environmental adaptation	ko04141//Protein processing in endoplasmic reticulum;ko04120//Ubiquitin mediated proteolysis;ko04710//Circadian rhythm - mammal	-	-	GO:0019941//modification-dependent protein catabolic process
GSMUA_Achr10G07410_001	5.47	5.98	8.97	7.26	6.11	13.33	0.7	0.76	10.34	9.82	9.79	9.36	46	48	57	44	43	88	5	6	67	72	73	71	GSMUA_Achr10T07410_001	PREDICTED: 3-dehydroquinate synthase, chloroplastic [Musa acuminata subsp. malaccensis]	Global and overview maps;Global and overview maps;Amino acid metabolism	ko01100//Metabolic pathways;ko01110//Biosynthesis of secondary metabolites;ko00400//Phenylalanine, tyrosine and tryptophan biosynthesis	GO:0009532//plastid stroma;GO:0031984	GO:0016838//carbon-oxygen lyase activity, acting on phosphates	GO:0006743//ubiquinone metabolic process;GO:0008652//cellular amino acid biosynthetic process;GO:0019632//shikimate metabolic process
GSMUA_Achr10G07420_001	0	0.35	0	0	0.39	0.42	0	0	0.42	0.35	0.36	0.36	0	1	0	0	1	1	0	0	1	1	1	1	GSMUA_Achr10T07420_001	PREDICTED: 3-dehydroquinate synthase, chloroplastic-like isoform X2 [Nelumbo nucifera]	Global and overview maps;Global and overview maps;Amino acid metabolism	ko01100//Metabolic pathways;ko01110//Biosynthesis of secondary metabolites;ko00400//Phenylalanine, tyrosine and tryptophan biosynthesis	GO:0009532//plastid stroma;GO:0031984	GO:0016740//transferase activity;GO:0016838//carbon-oxygen lyase activity, acting on phosphates	GO:0006743//ubiquinone metabolic process;GO:0008652//cellular amino acid biosynthetic process
GSMUA_Achr10G07430_001	98.02	105.05	88.08	157.89	118.26	95.95	98.06	127.6	86.84	92.65	74.99	71.21	774	792	526	899	782	595	658	944	529	640	526	508	GSMUA_Achr10T07430_001	PREDICTED: 40S ribosomal protein S20-2-like [Musa acuminata subsp. malaccensis]	Translation	ko03010//Ribosome	GO:0044391	GO:0003676//nucleic acid binding;GO:0005198//structural molecule activity	GO:0010467//gene expression
GSMUA_Achr10G07440_001	13.43	11.3	14.87	21.33	12.63	20.94	21.27	19.04	18.66	18.14	12.59	11.32	205	164	170	233	160	250	273	271	217	236	168	154	GSMUA_Achr10T07440_001	PREDICTED: polyadenylate-binding protein-interacting protein 11-like isoform X2 [Musa acuminata subsp. malaccensis]	-	-	-	GO:0036094//small molecule binding;GO:0097159//organic cyclic compound binding	-
GSMUA_Achr10G07450_001	39.83	34.78	35.24	41.39	43.01	49.55	43.37	46.21	48.25	49.29	41.37	44.18	1032	856	681	765	922	1003	941	1115	948	1077	931	1015	GSMUA_Achr10T07450_001	PREDICTED: heterogeneous nuclear ribonucleoprotein R [Musa acuminata subsp. malaccensis]	-	-	-	GO:0097159//organic cyclic compound binding	-
GSMUA_Achr10G07460_001	21.08	16.78	15.75	13.06	17.7	24.39	30.18	32.14	16.77	18.23	13.4	16.64	968	731	538	427	671	874	1157	1373	582	701	532	675	GSMUA_Achr10T07460_001	PREDICTED: LOW QUALITY PROTEIN: kinectin-like [Musa acuminata subsp. malaccensis]	-	-	-	-	-
GSMUA_Achr10G07470_001	0.24	0	0.08	0	0	0.31	0.14	0	0.08	0.07	0	0	4	0	1	0	0	4	2	0	1	1	0	0	GSMUA_Achr10T07470_001	PREDICTED: transcription factor MYC3-like [Musa acuminata subsp. malaccensis]	-	-	-	GO:0005515//protein binding	-
GSMUA_Achr10G07480_001	27.58	26.08	106.15	57.8	70.71	61.81	107.25	122.46	94.4	70.68	69.47	72.99	881	791	2526	1316	1867	1542	2865	3641	2283	1898	1924	2064	GSMUA_Achr10T07480_001	PREDICTED: arginine decarboxylase-like [Musa acuminata subsp. malaccensis]	Global and overview maps;Amino acid metabolism	ko01100//Metabolic pathways;ko00330//Arginine and proline metabolism	-	GO:0016831//carboxy-lyase activity	GO:1901564;GO:0044237//cellular metabolic process
GSMUA_Achr10G07490_001	10.78	12.31	7.89	12.09	9.72	13.05	14.4	12.2	9.74	9.76	8.33	10.72	295	320	161	236	220	279	330	311	202	225	198	260	GSMUA_Achr10T07490_001	PREDICTED: spastin [Musa acuminata subsp. malaccensis]	-	-	GO:0044464	GO:0032550;GO:0016462//pyrophosphatase activity	GO:0006625//protein targeting to peroxisome;GO:0009062//fatty acid catabolic process
GSMUA_Achr10G07500_001	0.36	0.38	0.49	0	0.44	0.47	0.44	0.79	0.48	0.88	1.27	1.66	1	1	1	0	1	1	1	2	1	2	3	4	GSMUA_Achr10T07500_001	PREDICTED: peroxisome biogenesis protein 16-like [Musa acuminata subsp. malaccensis]	Transport and catabolism	ko04146//Peroxisome	GO:0031224//intrinsic component of membrane;GO:0031090//organelle membrane;GO:0044439	-	GO:0006996//organelle organization;GO:0009062//fatty acid catabolic process
GSMUA_Achr10G07510_001	9.25	9.97	10.43	11.73	9.51	13.62	13.33	12.93	10.24	14.06	5.69	8.56	111	114	94	101	95	128	135	145	94	145	60	92	GSMUA_Achr10T07510_001	PREDICTED: peroxisome biogenesis protein 16-like [Musa acuminata subsp. malaccensis]	Transport and catabolism	ko04146//Peroxisome	GO:0043231//intracellular membrane-bounded organelle;GO:0044444//cytoplasmic part;GO:0016020//membrane	-	GO:0009987//cellular process
GSMUA_Achr10G07520_001	3.32	3.76	3.12	5.08	2.44	4.31	6.43	5.29	4.3	4.47	3.45	4.43	64	69	45	70	39	65	104	95	63	73	58	76	GSMUA_Achr10T07520_001	PREDICTED: traB domain-containing protein isoform X1 [Musa acuminata subsp. malaccensis]	-	-	-	-	-
GSMUA_Achr10G07530_001	15.14	8.73	9.43	9.29	10.9	18.79	17.16	16.25	16.27	15.98	7.4	9.35	641	351	297	280	381	621	607	640	521	567	271	350	GSMUA_Achr10T07530_001	PREDICTED: probable transcriptional regulator SLK2 [Musa acuminata subsp. malaccensis]	-	-	-	-	-
GSMUA_Achr10G07540_001	0.19	0	0	0	0	0	0.44	0.2	0.24	0	0.21	0	1	0	0	0	0	0	2	1	1	0	1	0	GSMUA_Achr10T07540_001	PREDICTED: HVA22-like protein i [Musa acuminata subsp. malaccensis]	-	-	-	-	-
GSMUA_Achr10G07550_001	0	0	0	0	0.24	0	0	0	0.26	0.11	0.11	0	0	0	0	0	2	0	0	0	2	1	1	0	GSMUA_Achr10T07550_001	PREDICTED: novel plant SNARE 11-like [Musa acuminata subsp. malaccensis]	-	-	GO:0031224//intrinsic component of membrane;GO:0044444//cytoplasmic part	GO:0005515//protein binding	GO:0008104//protein localization;GO:0044763;GO:0006810//transport;GO:0061024//membrane organization
GSMUA_Achr10G07560_001	4.51	8.74	12.54	17.98	5.13	10.62	16.13	17.21	15.17	15.96	8.28	8.77	9	17	20	27	9	17	29	33	25	32	16	17	GSMUA_Achr10T07560_001	BnaC07g34170D [Brassica napus]	-	-	GO:0043231//intracellular membrane-bounded organelle	-	-
GSMUA_Achr10G07570_001	0.53	0.81	0.79	0.99	1	1.89	1.55	1.02	0.47	1.53	1.22	1.2	9	13	10	12	14	25	22	16	6	22	18	18	GSMUA_Achr10T07570_001	PREDICTED: cell division cycle 20.2, cofactor of APC complex-like [Musa acuminata subsp. malaccensis]	-	-	-	GO:0005488//binding	-
GSMUA_Achr10G07580_001	0	0	0	0	0	0	0	0	0	0	0	0	0	0	0	0	0	0	0	0	0	0	0	0	GSMUA_Achr10T07580_001	PREDICTED: uncharacterized protein LOC104000460 [Musa acuminata subsp. malaccensis]	-	-	-	-	-
GSMUA_Achr10G07590_001	0.42	1.77	3.59	2.33	4	4.29	6.14	5.62	4.86	5.38	2.1	3.22	2	8	13	8	16	16	25	25	18	23	9	14	GSMUA_Achr10T07590_001	Altered inheritance of mitochondria 23, mitochondrial [Gossypium arboreum]	-	-	-	-	-
GSMUA_Achr10G07600_001	0.88	0.35	0.79	1.03	0.89	2.02	2.36	2.32	1.45	1.56	1.01	1.32	24	9	16	20	20	43	54	59	30	36	24	32	GSMUA_Achr10T07600_001	PREDICTED: transmembrane and coiled-coil domain-containing protein 4-like [Musa acuminata subsp. malaccensis]	-	-	GO:0043231//intracellular membrane-bounded organelle	GO:0004672//protein kinase activity	GO:0006796//phosphate-containing compound metabolic process
GSMUA_Achr10G07610_001	71.44	62.18	53.73	54.38	54.17	57.26	56.03	68.75	81.61	82.78	62.86	70.35	785	651	444	429	496	493	520	706	687	784	608	693	GSMUA_Achr10T07610_001	PREDICTED: zinc finger protein CONSTANS-like isoform X1 [Musa acuminata subsp. malaccensis]	-	-	GO:0044464	GO:0046914//transition metal ion binding	-
GSMUA_Achr10G07620_001	4.87	11.54	33.65	68.53	15.38	25.3	27.68	8.55	46.36	87.59	84.78	106.57	99	223	511	995	259	402	472	162	716	1508	1501	1925	GSMUA_Achr10T07620_001	PREDICTED: cytochrome P450 78A6-like [Musa acuminata subsp. malaccensis]	Global and overview maps;Global and overview maps;Biosynthesis of other secondary metabolites;Metabolism of terpenoids and polyketides	ko01100//Metabolic pathways;ko01110//Biosynthesis of secondary metabolites;ko00945//Stilbenoid, diarylheptanoid and gingerol biosynthesis;ko00903//Limonene and pinene degradation	-	GO:0005488//binding;GO:0016491//oxidoreductase activity	GO:0009791//post-embryonic development
GSMUA_Achr10G07630_001	0	0	0	0	0	0	0	0	0	0	0	0	0	0	0	0	0	0	0	0	0	0	0	0	GSMUA_Achr10T07630_001	-	-	-	-	-	-
GSMUA_Achr10G07640_001	4.7	3.55	6.9	10.13	3.11	7.97	6.44	3.48	7.1	10.13	3.96	4.91	36	26	40	56	20	48	42	25	42	68	27	34	GSMUA_Achr10T07640_001	PREDICTED: ORM1-like protein 2 [Musa acuminata subsp. malaccensis]	-	-	GO:0031224//intrinsic component of membrane;GO:0031090//organelle membrane	-	GO:0046474//glycerophospholipid biosynthetic process;GO:0009408//response to heat
GSMUA_Achr10G07650_001	1.06	0.77	1.24	1.11	0.96	0.68	1.18	1.28	1.56	1.48	0.76	1.34	16	11	14	12	12	8	15	18	18	19	10	18	GSMUA_Achr10T07650_001	PREDICTED: E3 ubiquitin-protein ligase At1g12760-like [Musa acuminata subsp. malaccensis]	-	-	-	-	-
GSMUA_Achr10G07660_001	38.18	31.72	31.4	49.94	30.42	45.58	39.06	37.52	37	45.41	26.9	32.61	1198	945	734	1117	789	1117	1025	1096	879	1198	732	906	GSMUA_Achr10T07660_001	FAS-associated factor 2-B [Glycine soja]	-	-	-	-	-
GSMUA_Achr10G07670_001	4.36	3.06	5.14	5.88	4.94	7.5	6	6.4	8.19	8.2	3.69	4.32	84	56	74	81	79	113	97	115	120	134	62	74	GSMUA_Achr10T07670_001	glycine cleavage T-protein aminomethyltransferase [Medicago truncatula]	-	-	GO:0005737//cytoplasm	GO:0008168//methyltransferase activity	GO:0019752//carboxylic acid metabolic process
GSMUA_Achr10G07680_001	1.12	0.47	0.87	0	0.53	2.26	1.81	2.84	1.42	1.72	0.25	0.73	5	2	3	0	2	8	7	12	5	7	1	3	GSMUA_Achr10T07680_001	PREDICTED: protein cornichon homolog 4-like [Musa acuminata subsp. malaccensis]	-	-	-	-	GO:0007165//signal transduction
GSMUA_Achr10G07690_001	0.59	1.33	1.69	2.83	2.34	4.22	5.72	1.45	1.88	4.04	1.93	2.18	7	15	15	24	23	39	57	16	17	41	20	23	GSMUA_Achr10T07690_001	DNA-binding family protein [Populus trichocarpa]	-	-	-	-	-
GSMUA_Achr10G07700_001	18.31	18.68	16.98	20.93	16.91	23.99	20.47	17	22.02	26.3	21.42	26.34	606.65	587.56	419	494	463	620.61	566.79	523.99	552	732	615	772	GSMUA_Achr10T07700_001	Os02g0137100 [Oryza sativa Japonica Group]	-	-	-	-	-
GSMUA_Achr10G07710_001	1.81	4.93	6.71	5.56	4.07	4.49	3.96	3.12	5.75	8.73	8.56	7.94	3	8	9	7	6	6	6	5	8	15	14	13	GSMUA_Achr10T07710_001	BnaCnng21110D [Brassica napus]	-	-	-	-	-
GSMUA_Achr10G07720_001	0.41	0.26	0.22	0.46	0.2	0.42	0.58	0.17	0.43	0.76	0.19	0.09	5	3	2	4	2	4	6	2	4	8	2	1	GSMUA_Achr10T07720_001	PREDICTED: protein EXORDIUM-like 7 [Elaeis guineensis]	-	-	GO:0043231//intracellular membrane-bounded organelle	-	-
GSMUA_Achr10G07730_001	6.45	6.3	4.27	8.62	6.17	7.88	9.2	11.35	7.18	7.25	4.79	6.59	111	103	55	106	88	106	133	182	94	106	72	101	GSMUA_Achr10T07730_001	PREDICTED: 50S ribosomal protein L13, chloroplastic {ECO:0000255|HAMAP-Rule:MF_01366} [Musa acuminata subsp. malaccensis]	Translation	ko03010//Ribosome	GO:0030529//ribonucleoprotein complex	GO:0005198//structural molecule activity	GO:0010467//gene expression;GO:0032774//RNA biosynthetic process
GSMUA_Achr10G07740_001	1.05	1.04	0.99	1.3	1.27	1.58	1.69	1.19	0.81	1.02	0.42	1.04	17	16	12	15	17	20	23	18	10	14	6	15	GSMUA_Achr10T07740_001	PREDICTED: mitotic checkpoint serine/threonine-protein kinase BUB1 [Phoenix dactylifera]	-	-	GO:0043231//intracellular membrane-bounded organelle;GO:0000776//kinetochore	GO:0032550;GO:0004672//protein kinase activity	GO:0000280//nuclear division;GO:0044763;GO:0006464//cellular protein modification process;GO:0006796//phosphate-containing compound metabolic process
GSMUA_Achr10G07750_001	31.01	35.15	37.15	63.25	28.92	48.31	55.32	46.51	45.12	55.36	24.16	25.47	298	322	269	437	232	364	450	418	333	461	205	220	GSMUA_Achr10T07750_001	PREDICTED: frataxin, mitochondrial-like isoform X1 [Musa acuminata subsp. malaccensis]	-	-	GO:0043231//intracellular membrane-bounded organelle	GO:0016724;GO:0005506//iron ion binding	GO:0000302//response to reactive oxygen species;GO:0006779//porphyrin-containing compound biosynthetic process;GO:0045333//cellular respiration;GO:0046916//cellular transition metal ion homeostasis;GO:0044765;GO:0009793//embryo development ending in seed dormancy
GSMUA_Achr10G07760_001	35.37	37.09	34.96	52.17	29.83	39.84	40.58	36.3	35.46	38.14	25.38	25.94	498	497	369	526	349	439	481	477	381	459	313	326	GSMUA_Achr10T07760_001	PREDICTED: universal stress protein A-like protein [Elaeis guineensis]	-	-	-	-	-
GSMUA_Achr10G07770_001	0.54	0.44	0.64	1.09	0.87	1.61	1.71	1.48	0.87	1.06	0.55	0.61	9	7	8	13	12	21	24	23	11	15	8	9	GSMUA_Achr10T07770_001	PREDICTED: pentatricopeptide repeat-containing protein At1g28690, mitochondrial [Musa acuminata subsp. malaccensis]	-	-	-	-	-
GSMUA_Achr10G07780_001	0	0	0	0	0	0	0	0	0	0	0	0	0	0	0	0	0	0	0	0	0	0	0	0	GSMUA_Achr10T07780_001	-	-	-	-	-	-
GSMUA_Achr10G07790_001	0.43	0.15	0.29	0.2	0.86	1.1	2.46	0.69	0.94	1.42	0.24	0.08	6	2	3	2	10	12	29	9	10	17	3	1	GSMUA_Achr10T07790_001	PREDICTED: myosin-2-like isoform X1 [Musa acuminata subsp. malaccensis]	-	-	GO:0043231//intracellular membrane-bounded organelle	-	-
GSMUA_Achr10G07800_001	101.31	67.07	9.44	24.73	19.83	21.09	18.02	10.32	9.11	21.6	36.36	58.91	173	112	13	32	30	29	28	17	13	38	61	99	GSMUA_Achr10T07800_001	PREDICTED: GDP-mannose 4,6 dehydratase 1-like [Musa acuminata subsp. malaccensis]	Global and overview maps;Carbohydrate metabolism;Carbohydrate metabolism	ko01100//Metabolic pathways;ko00520//Amino sugar and nucleotide sugar metabolism;ko00051//Fructose and mannose metabolism	GO:0005622//intracellular	GO:0097159//organic cyclic compound binding;GO:1901363;GO:0036094//small molecule binding;GO:0048037//cofactor binding;GO:0016836//hydro-lyase activity	GO:0009225//nucleotide-sugar metabolic process
GSMUA_Achr10G07810_001	75.27	73.29	19.04	34.39	28.03	23.78	25.93	14.69	11.37	21.94	41.47	44.52	1076	997.01	204	352	333	266	312	196	124	268	519	568	GSMUA_Achr10T07810_001	PREDICTED: GDP-mannose 4,6 dehydratase 1-like [Musa acuminata subsp. malaccensis]	Global and overview maps;Carbohydrate metabolism;Carbohydrate metabolism	ko01100//Metabolic pathways;ko00520//Amino sugar and nucleotide sugar metabolism;ko00051//Fructose and mannose metabolism	-	GO:0048037//cofactor binding;GO:0016836//hydro-lyase activity	GO:0009225//nucleotide-sugar metabolic process
GSMUA_Achr10G07820_001	1.31	3.94	2.12	0.91	0.68	3.23	1.33	1	0.24	1.41	0.53	1.26	14	40	17	7	6	27	12	10	2	13	5	12	GSMUA_Achr10T07820_001	PREDICTED: protein LYK5-like [Musa acuminata subsp. malaccensis]	-	-	GO:0016020//membrane	GO:0005488//binding;GO:0016301//kinase activity	GO:0044237//cellular metabolic process
GSMUA_Achr10G07830_001	0.18	0	0.48	0	0	0	0.21	0	0	0.41	0.2	0	1	0	2	0	0	0	1	0	0	2	1	0	GSMUA_Achr10T07830_001	PREDICTED: CASP-like protein Os03g0206600 [Musa acuminata subsp. malaccensis]	-	-	GO:0031224//intrinsic component of membrane	-	-
GSMUA_Achr10G07840_001	11.2	10.72	8.99	10.97	9.71	14.67	8.32	6.29	9.12	12.64	11.38	9.24	210	191	126	147	151	215	131	110	130	201	186	154	GSMUA_Achr10T07840_001	Endoribonuclease Dicer [Gossypium arboreum]	-	-	-	-	-
GSMUA_Achr10G07850_001	5.89	9.93	4.63	5.47	4.07	7.97	7.5	5.35	6.99	7.05	5.88	6.07	66	106	39	44	38	70	71	56	60	68	58	61	GSMUA_Achr10T07850_001	PREDICTED: probable plastid-lipid-associated protein 6, chloroplastic [Musa acuminata subsp. malaccensis]	-	-	GO:0009526//plastid envelope;GO:0031976;GO:0044436;GO:0044434;GO:0016020//membrane	-	GO:0009617//response to bacterium;GO:0009657//plastid organization;GO:0000302//response to reactive oxygen species
GSMUA_Achr10G07860_001	0	0.41	0	0	0	0	0	0	0	0	0	0	0	1	0	0	0	0	0	0	0	0	0	0	GSMUA_Achr10T07860_001	PREDICTED: ankyrin repeat domain-containing protein 13C-A [Elaeis guineensis]	-	-	GO:0016020//membrane	-	-
GSMUA_Achr10G07870_001	0	0	0	0	0	0	0	0	0	0	0	0	0	0	0	0	0	0	0	0	0	0	0	0	GSMUA_Achr10T07870_001	PREDICTED: chaperonin CPN60-2, mitochondrial [Musa acuminata subsp. malaccensis]	Folding, sorting and degradation	ko03018//RNA degradation	GO:0005840//ribosome;GO:0031090//organelle membrane;GO:0044429//mitochondrial part	GO:0032550;GO:0046914//transition metal ion binding	GO:0009642//response to light intensity;GO:0006996//organelle organization;GO:0010038//response to metal ion;GO:0000302//response to reactive oxygen species;GO:0006457//protein folding;GO:0033554//cellular response to stress;GO:0043623//cellular protein complex assembly;GO:0006605//protein targeting
GSMUA_Achr10G07880_001	0	0	0	0	0	0	0	0	0	0	0	0	0	0	0	0	0	0	0	0	0	0	0	0	GSMUA_Achr10T07880_001	-	-	-	-	-	-
GSMUA_Achr10G07890_001	35.55	32.08	24.95	28.84	28.95	34.12	30.71	28.83	33.75	32.89	28.5	29.79	1138	975	595	658	766	853	822	859	818	885	791	844	GSMUA_Achr10T07890_001	PREDICTED: ankyrin repeat domain-containing protein 13C-B-like [Musa acuminata subsp. malaccensis]	-	-	GO:0016020//membrane	-	-
GSMUA_Achr10G07900_001	0	0	0	0	0	0	0	0	0	0	0	0	0	0	0	0	0	0	0	0	0	0	0	0	GSMUA_Achr10T07900_001	PREDICTED: syntaxin-132-like [Musa acuminata subsp. malaccensis]	Folding, sorting and degradation	ko04130//SNARE interactions in vesicular transport	-	GO:0005515//protein binding	GO:0061024//membrane organization;GO:0015031//protein transport
GSMUA_Achr10G07910_001	26.04	22.12	28.74	33.72	36.76	47.69	41.15	42.1	40.81	48.86	28.11	27.27	519	419	428	480	607	743	688	782	618	825	488	483	GSMUA_Achr10T07910_001	PREDICTED: heterogeneous nuclear ribonucleoprotein 1-like [Musa acuminata subsp. malaccensis]	Translation	ko03015//mRNA surveillance pathway	-	GO:0036094//small molecule binding;GO:0097159//organic cyclic compound binding	-
GSMUA_Achr10G07920_001	0.32	0	0	0.45	0.19	0.41	0.95	0.86	0.42	1.28	0.72	0.89	2	0	0	2	1	2	5	5	2	7	4	5	GSMUA_Achr10T07920_001	PREDICTED: protein PROTON GRADIENT REGULATION 5, chloroplastic-like [Musa acuminata subsp. malaccensis]	-	-	GO:0031976;GO:0044434	-	GO:0009642//response to light intensity;GO:0009767//photosynthetic electron transport chain;GO:0034285;GO:0043269//regulation of ion transport;GO:0009639//response to red or far red light;GO:0006950//response to stress
GSMUA_Achr10G07930_001	1.58	1.81	2.43	1.95	2.08	2.56	1.44	1.3	2.2	1.54	1.87	3.45	34	37	39	30	37	43	26	26	36	28	35	66	GSMUA_Achr10T07930_001	PREDICTED: glutathione gamma-glutamylcysteinyltransferase 1-like [Musa acuminata subsp. malaccensis]	-	-	-	GO:0043169//cation binding;GO:0016755	GO:0010035//response to inorganic substance;GO:0043043//peptide biosynthetic process
GSMUA_Achr10G07940_001	24.7	30.75	22.86	22.28	33.65	25.13	30.26	38.32	16.66	19.83	34.02	27.42	464	549	321	299	524	369	477	671	238	316	557	458	GSMUA_Achr10T07940_001	PREDICTED: pentatricopeptide repeat-containing protein At3g53700, chloroplastic-like [Musa acuminata subsp. malaccensis]	-	-	-	-	-
GSMUA_Achr10G07950_001	1.06	0.97	1.65	2.76	1.06	2.24	1.42	1.65	1.6	2.99	1.26	1.26	45	39	52	83	37	74	50	65	51	106	46	47	GSMUA_Achr10T07950_001	PREDICTED: pentatricopeptide repeat-containing protein At3g53700, chloroplastic-like [Musa acuminata subsp. malaccensis]	-	-	GO:0009536//plastid	-	GO:0009886//post-embryonic morphogenesis
GSMUA_Achr10G07960_001	0.72	0.15	1.32	1.98	1.02	0.55	0.34	0.15	0.93	1.46	0.8	0.63	5	1	7	10	6	3	2	1	5	9	5	4	GSMUA_Achr10T07960_001	PREDICTED: NADH dehydrogenase [ubiquinone] 1 alpha subcomplex subunit 13-B-like [Musa acuminata subsp. malaccensis]	Global and overview maps;Energy metabolism	ko01100//Metabolic pathways;ko00190//Oxidative phosphorylation	-	GO:0016491//oxidoreductase activity	-
GSMUA_Achr10G07970_001	4.54	2.96	4.42	5.76	5.56	6.69	6.32	6.37	7.89	6.18	6.52	4.83	45	28	33	41	46	52	53	59	60	53	57	43	GSMUA_Achr10T07970_001	PREDICTED: GATA transcription factor 28-like [Musa acuminata subsp. malaccensis]	-	-	-	GO:0046914//transition metal ion binding;GO:0003677//DNA binding;GO:0001071//nucleic acid binding transcription factor activity	GO:0010468//regulation of gene expression
GSMUA_Achr10G07980_001	0.25	0.46	0.75	0.44	1.95	1.27	0.71	0.63	0.41	0.41	1.36	0.21	8	14	18	10	52	32	19	19	10	11	38	6	GSMUA_Achr10T07980_001	PREDICTED: ABC transporter B family member 10-like [Musa acuminata subsp. malaccensis]	-	-	-	-	-
GSMUA_Achr10G07990_001	0	0	0	0	0	0	0	0	0	0	0	0	0	0	0	0	0	0	0	0	0	0	0	0	GSMUA_Achr10T07990_001	PREDICTED: ABC transporter B family member 10-like [Musa acuminata subsp. malaccensis]	-	-	-	-	-
GSMUA_Achr10G08000_001	0	0	0	0.47	1.21	0.44	0.79	1.09	0	0.73	0.74	0	0	0	0	1	3	1	2	3	0	2	2	0	GSMUA_Achr10T08000_001	PREDICTED: ABC transporter B family member 10-like [Musa acuminata subsp. malaccensis]	-	-	-	GO:0017111//nucleoside-triphosphatase activity	GO:0044765
GSMUA_Achr10G08010_001	3.7	3.31	4.51	4.63	5.21	7	5.22	7.58	4.76	5.23	3.1	3.62	121	103	110	108	141	179	143	231	118	144	88	105	GSMUA_Achr10T08010_001	Os06g0104000 [Oryza sativa Japonica Group]	-	-	-	-	-
GSMUA_Achr10G08020_001	0	0.39	0	0.09	0.15	0.16	0.22	0.33	0.24	0.07	0.07	0	0	6	0	1	2	2	3	5	3	1	1	0	GSMUA_Achr10T08020_001	PREDICTED: caffeic acid 3-O-methyltransferase-like [Musa acuminata subsp. malaccensis]	Biosynthesis of other secondary metabolites	ko00944//Flavone and flavonol biosynthesis	-	GO:0005515//protein binding;GO:0008171//O-methyltransferase activity	GO:0008152//metabolic process
GSMUA_Achr10G08030_001	4	6.1	5.75	4.92	5.66	8.21	5.21	6.05	7.49	8.32	4.47	6.58	51	74	55	45	60	82	56	72	73	91	50	75	GSMUA_Achr10T08030_001	PREDICTED: haloacid dehalogenase-like hydrolase domain-containing protein At2g33255 [Musa acuminata subsp. malaccensis]	-	-	GO:0009536//plastid	GO:0003824//catalytic activity	GO:0048646//anatomical structure formation involved in morphogenesis
GSMUA_Achr10G08040_001	45.3	37.98	57.9	99.94	86.63	85.97	94.2	89.58	56.92	55.12	42.74	31.51	1344	1070	1280	2114	2125	1992	2338	2474	1279	1376	1100	828	GSMUA_Achr10T08040_001	PREDICTED: chaperonin CPN60-2, mitochondrial [Musa acuminata subsp. malaccensis]	Folding, sorting and degradation	ko03018//RNA degradation	GO:0044424	GO:0032550	GO:0006457//protein folding
GSMUA_Achr10G08050_001	77.17	60.96	50.4	45.9	54.77	53.28	41.62	53.24	47.17	41.35	51.61	51.12	2818	2113	1370	1194	1652	1519	1270	1809	1303	1267	1632	1651	GSMUA_Achr10T08050_001	PREDICTED: dihydrolipoyllysine-residue acetyltransferase component 3 of pyruvate dehydrogenase complex, mitochondrial-like [Musa acuminata subsp. malaccensis]	Global and overview maps;Global and overview maps;Carbohydrate metabolism;Carbohydrate metabolism;Carbohydrate metabolism	ko01100//Metabolic pathways;ko01110//Biosynthesis of secondary metabolites;ko00010//Glycolysis / Gluconeogenesis;ko00620//Pyruvate metabolism;ko00020//Citrate cycle (TCA cycle)	GO:0044429//mitochondrial part	GO:0016418	GO:0032787//monocarboxylic acid metabolic process
GSMUA_Achr10G08060_001	376.08	297.25	282.22	324.08	240.06	319.97	298.61	255.89	343.4	307.13	222.1	244.03	3226	2433	1828	2002	1722	2154	2173	2055	2268	2295	1688	1887	GSMUA_Achr10T08060_001	-	-	-	-	-	-
GSMUA_Achr10G08070_001	8.24	0.46	1.05	0	0.84	0.67	0.1	0.28	11.34	2.14	1.1	0	94	5	9	0	8	6	1	3	99	21	11	0	GSMUA_Achr10T08070_001	PREDICTED: myb-related protein Myb4-like [Musa acuminata subsp. malaccensis]	-	-	-	GO:0005488//binding	GO:0006355//regulation of transcription, DNA-templated;GO:0031328//positive regulation of cellular biosynthetic process
GSMUA_Achr10G08080_001	5.97	6.25	4.08	6.99	5.32	6.47	5.78	6.38	5.56	5.83	3.63	4.8	163	162	83	136	120	138	132	162	115	134	86	116	GSMUA_Achr10T08080_001	transmembrane protein [Medicago truncatula]	-	-	-	-	-
GSMUA_Achr10G08090_001	1.29	0	0.33	0.35	1.51	2.61	2.08	0.27	2.93	2.8	2.81	2.22	5	0	1	1	5	8	7	1	9	10	10	8	GSMUA_Achr10T08090_001	PREDICTED: LRR receptor-like serine/threonine-protein kinase GSO1 [Musa acuminata subsp. malaccensis]	-	-	-	-	-
GSMUA_Achr10G08100_001	0	0	0	0	0.28	0	0	0	0	0	0.27	0	0	0	0	0	1	0	0	0	0	0	1	0	GSMUA_Achr10T08100_001	PREDICTED: transcription factor ILI5-like [Musa acuminata subsp. malaccensis]	-	-	-	GO:0005515//protein binding	-
GSMUA_Achr10G08110_001	0.43	0.11	1	0.75	0.32	0.34	0.76	0.29	0.84	0.44	0.67	0.24	8	2	14	10	5	5	12	5	12	7	11	4	GSMUA_Achr10T08110_001	PREDICTED: pentatricopeptide repeat-containing protein At3g47530 [Musa acuminata subsp. malaccensis]	-	-	-	-	-
GSMUA_Achr10G08120_001	1.53	1.73	0.83	1.03	1.44	1.6	1.62	2.25	1.49	2.67	2.01	1.34	27	29	11	13	21	22	24	37	20	40	31	21	GSMUA_Achr10T08120_001	PREDICTED: protein FEZ-like [Musa acuminata subsp. malaccensis]	-	-	-	-	-
GSMUA_Achr10G08130_001	59.4	60	80.87	115.17	69.04	72.74	55.52	73.37	95.83	82.68	96.31	99.12	709	682	725	986	686	680	559	818	875	848	1010	1059	GSMUA_Achr10T08130_001	PREDICTED: probable CDP-diacylglycerol--inositol 3-phosphatidyltransferase 2 [Musa acuminata subsp. malaccensis]	Global and overview maps;Lipid metabolism;Signal transduction;Carbohydrate metabolism	ko01100//Metabolic pathways;ko00564//Glycerophospholipid metabolism;ko04070//Phosphatidylinositol signaling system;ko00562//Inositol phosphate metabolism	GO:0043231//intracellular membrane-bounded organelle	GO:0017169//CDP-alcohol phosphatidyltransferase activity	GO:0006644//phospholipid metabolic process
GSMUA_Achr10G08140_001	3.96	0.99	4.05	2.37	3.66	6.09	4.21	3.49	3.97	2.83	1	1.4	354	84	269	151	270	425	314	290	268	211	77	110	GSMUA_Achr10T08140_001	PREDICTED: clustered mitochondria protein isoform X1 [Musa acuminata subsp. malaccensis]	-	-	-	-	-
GSMUA_Achr10G08150_001	10.86	9.17	9.48	9.4	8.48	10.76	10.15	9.36	7.34	7.95	6.7	6.69	389	312	253	240	251	301	304	312	199	239	208	212	GSMUA_Achr10T08150_001	PREDICTED: CCR4-NOT transcription complex subunit 10-like isoform X1 [Musa acuminata subsp. malaccensis]	Folding, sorting and degradation	ko03018//RNA degradation	-	-	-
GSMUA_Achr10G08160_001	0.53	0.24	0	0.42	0.18	0.68	0.18	0.49	1.29	1.24	0.17	0.09	7	3	0	4	2	7	2	6	13	14	2	1	GSMUA_Achr10T08160_001	PREDICTED: UDP-arabinopyranose mutase 1-like [Musa acuminata subsp. malaccensis]	-	-	-	GO:0016853//isomerase activity	GO:0030243//cellulose metabolic process
GSMUA_Achr10G08170_001	13.15	9.72	9.78	14.03	11.1	13.87	11.86	15.62	12.22	8.88	6.21	7.99	319	224	177	243	223	263	241	353	225	182	131	172	GSMUA_Achr10T08170_001	PREDICTED: probable tRNA (guanine(26)-N(2))-dimethyltransferase 1 [Musa acuminata subsp. malaccensis]	-	-	-	GO:0003676//nucleic acid binding;GO:0008170//N-methyltransferase activity	GO:0006399//tRNA metabolic process;GO:0001510//RNA methylation
GSMUA_Achr10G08180_001	13.06	9.62	10.49	11.78	13.02	15.03	9.34	11.68	9.29	7.6	4.83	5.01	270	189	162	174	223	243	162	225	146	133	87	92	GSMUA_Achr10T08180_001	PREDICTED: ultraviolet-B receptor UVR8 [Musa acuminata subsp. malaccensis]	-	-	-	-	-
GSMUA_Achr10G08190_001	0	0	0	0.19	0.33	0.17	0.32	0	0.35	0.62	0.46	0.15	0	0	0	1	2	1	2	0	2	4	3	1	GSMUA_Achr10T08190_001	PREDICTED: formin-A-like [Elaeis guineensis]	-	-	-	GO:0043169//cation binding	GO:0006812//cation transport
GSMUA_Achr10G08200_001	2.78	2.06	2.7	4.15	3.04	6.22	4.36	4.95	4.73	5.79	1.81	2.48	44	31	32	47	40	77	58	73	57	78	25	35	GSMUA_Achr10T08200_001	PREDICTED: mitochondrial import inner membrane translocase subunit TIM50-like isoform X2 [Musa acuminata subsp. malaccensis]	-	-	GO:0019866//organelle inner membrane;GO:0043234//protein complex	-	GO:0008104//protein localization
GSMUA_Achr10G08210_001	18.32	14.86	15.15	15.34	17.45	26.77	38.72	33.6	19.39	17.39	12.88	10.5	250	193	155	150	198	286	445	428	202	203	154	128	GSMUA_Achr10T08210_001	PREDICTED: TBC1 domain family member 15 [Musa acuminata subsp. malaccensis]	-	-	-	-	-
GSMUA_Achr10G08220_001	32.87	35.79	36.38	46.98	34.95	51.9	73.92	67.27	36.72	37.17	23.17	24.64	536	555	444	548	473	662	1013	1023	456	516	330	358	GSMUA_Achr10T08220_001	PREDICTED: TBC1 domain family member 15 [Musa acuminata subsp. malaccensis]	-	-	-	-	-
GSMUA_Achr10G08230_001	0.66	2.3	0.87	1.68	1.57	0.7	1.55	3.51	0.29	1.14	0.87	0.85	6	20	6	11	12	5	12	30	2	9	7	7	GSMUA_Achr10T08230_001	PREDICTED: probable LRR receptor-like serine/threonine-protein kinase At1g56140 [Musa acuminata subsp. malaccensis]	-	-	-	-	GO:0009987//cellular process
GSMUA_Achr10G08240_001	0	2.11	1.04	1.1	0.94	2.06	2.31	5.59	0.5	2.1	1.73	1.72	0	5	2	2	2	4	5	13	1	5	4	4	GSMUA_Achr10T08240_001	PREDICTED: probable LRR receptor-like serine/threonine-protein kinase At1g56140 [Musa acuminata subsp. malaccensis]	-	-	-	-	-
GSMUA_Achr10G08250_001	0	0	0	0	0	0	0	0	0	0	0	0	0	0	0	0	0	0	0	0	0	0	0	0	GSMUA_Achr10T08250_001	-	-	-	-	-	-
GSMUA_Achr10G08260_001	1.48	2.41	1.67	3.06	3.7	3.23	2.61	4.62	2	1.52	1.67	2.47	44	68	37	65	91	75	65	128	45	38	43	65	GSMUA_Achr10T08260_001	PREDICTED: probable LRR receptor-like serine/threonine-protein kinase At1g56130 isoform X1 [Musa acuminata subsp. malaccensis]	-	-	-	-	GO:0044237//cellular metabolic process
GSMUA_Achr10G08270_001	27.91	21.5	21.17	42.65	27.33	31.78	42.07	35.38	43.32	37.15	37.48	42.2	449	329	255	491	365	400	569	531	531	509	527	605	GSMUA_Achr10T08270_001	myb DNA-binding domain-containing protein [Musa acuminata]	-	-	-	GO:0003676//nucleic acid binding	-
GSMUA_Achr10G08280_001	2.87	1.04	3.1	19.98	1.51	15.33	4.56	3.17	24.11	36.32	6.62	18.5	32	11	26	160	14	134	43	33	206	349	65	185	GSMUA_Achr10T08280_001	PREDICTED: dof zinc finger protein DOF2.5-like [Musa acuminata subsp. malaccensis]	-	-	-	-	-
GSMUA_Achr10G08290_001	0.16	0.05	0.1	0.13	0.25	0.71	1	0.6	0.16	0.24	0.03	0.15	22	7	10	13	28	76	114	76	17	27	3	18	GSMUA_Achr10T08290_001	PREDICTED: phragmoplast orienting kinesin 2 [Musa acuminata subsp. malaccensis]	-	-	GO:0005856//cytoskeleton	GO:0005488//binding	-
GSMUA_Achr10G08300_001	1.57	0.87	1.24	1.51	1.12	1.75	3.56	4.46	1.03	0.87	0.56	0.61	32	17	19	22	19	28	61	85	16	15	10	11	GSMUA_Achr10T08300_001	PREDICTED: protein TRIGALACTOSYLDIACYLGLYCEROL 2, chloroplastic-like isoform X1 [Musa acuminata subsp. malaccensis]	-	-	GO:0031224//intrinsic component of membrane;GO:0009528//plastid inner membrane	GO:0022892;GO:0008289//lipid binding	GO:0043623//cellular protein complex assembly;GO:0006869//lipid transport
GSMUA_Achr10G08310_001	0.75	0.42	0.89	0.93	0.59	1.41	0.95	0.8	0.52	0.99	0.46	0.45	17	9	15	15	11	25	18	17	9	19	9	9	GSMUA_Achr10T08310_001	PREDICTED: pentatricopeptide repeat-containing protein At2g29760, chloroplastic-like [Musa acuminata subsp. malaccensis]	-	-	-	-	-
GSMUA_Achr10G08320_001	0.28	0.29	0	0	0.65	0.35	0.96	0.59	0.35	1.2	0	0	1	1	0	0	2	1	3	2	1	4	0	0	GSMUA_Achr10T08320_001	PREDICTED: phytosulfokines 5 [Musa acuminata subsp. malaccensis]	-	-	-	GO:0005102//receptor binding	GO:0044699
GSMUA_Achr10G08330_001	62.36	79.26	132.91	62.87	125.52	87.53	175.92	175.9	172.41	110.93	94.26	85.15	1934	2334	3071	1390	3218	2120	4563	5078	4049	2893	2535	2338	GSMUA_Achr10T08330_001	PREDICTED: probable xyloglucan glycosyltransferase 1 [Musa acuminata subsp. malaccensis]	-	-	GO:0005911//cell-cell junction;GO:0031224//intrinsic component of membrane;GO:0031090//organelle membrane;GO:0043231//intracellular membrane-bounded organelle	GO:0016759//cellulose synthase activity	-
GSMUA_Achr10G08340_001	8.07	3.94	12.03	14.68	9.72	14.15	4.84	5.3	10.92	12.33	8.16	7.86	129	60	144	168	129	177	65	79	133	168	114	112	GSMUA_Achr10T08340_001	PREDICTED: DUF21 domain-containing protein At2g14520-like [Musa acuminata subsp. malaccensis]	-	-	GO:0043231//intracellular membrane-bounded organelle	-	-
GSMUA_Achr10G08350_001	0.6	0.84	1.33	0.84	0.48	1.15	2.73	1.4	0.65	0.58	0.57	2.01	6	8	10	6	4	9	23	13	5	5	5	18	GSMUA_Achr10T08350_001	PREDICTED: myb-related protein 308-like [Musa acuminata subsp. malaccensis]	-	-	-	GO:0003676//nucleic acid binding	-
GSMUA_Achr10G08360_001	3.87	4.55	5.1	8.47	4.3	9.56	9.21	8.95	8.16	7.98	4.38	4.81	76	85	75	119	70	147	152	164	122	133	75	84	GSMUA_Achr10T08360_001	PREDICTED: transmembrane protein 56-like [Musa acuminata subsp. malaccensis]	-	-	GO:0031224//intrinsic component of membrane;GO:0043231//intracellular membrane-bounded organelle	-	-
GSMUA_Achr10G08370_001	0	0.13	0.17	0	0	1.13	1.05	1.36	0	0.29	0.14	0	0	1	1	0	0	7	7	10	0	2	1	0	GSMUA_Achr10T08370_001	PREDICTED: acidic leucine-rich nuclear phosphoprotein 32-related protein 2-like [Musa acuminata subsp. malaccensis]	-	-	-	-	-
GSMUA_Achr10G08380_001	11.89	7.48	29.3	16.85	26.61	23.45	10.88	8.95	25.48	20.41	26.53	22.95	417	249	765	421	771	642	319	292	676	601	805.99	712	GSMUA_Achr10T08380_001	PREDICTED: receptor-like protein kinase HAIKU2 [Musa acuminata subsp. malaccensis]	-	-	-	GO:0016772//transferase activity, transferring phosphorus-containing groups	GO:0044699;GO:0044237//cellular metabolic process;GO:0050896//response to stimulus
GSMUA_Achr10G08390_001	0	0	0	0	0	0	0	0	0	0	0	0	0	0	0	0	0	0	0	0	0	0	0	0	GSMUA_Achr10T08390_001	PREDICTED: cysteine desulfurase 1, mitochondrial-like [Phoenix dactylifera]	Folding, sorting and degradation;Metabolism of cofactors and vitamins	ko04122//Sulfur relay system;ko00730//Thiamine metabolism	-	-	-
GSMUA_Achr10G08400_001	0	0	0	0	0	0	0	0	0	0	0	0	0	0	0	0	0	0	0	0	0	0	0	0	GSMUA_Achr10T08400_001	PREDICTED: cysteine desulfurase 1, mitochondrial [Brachypodium distachyon]	Folding, sorting and degradation;Metabolism of cofactors and vitamins	ko04122//Sulfur relay system;ko00730//Thiamine metabolism	-	-	-
GSMUA_Achr10G08410_001	0	0.22	0.82	0.29	0.49	0.27	0	0	0	1.39	0	0.23	0	1	3	1	2	1	0	0	0	6	0	1	GSMUA_Achr10T08410_001	PREDICTED: cysteine desulfurase 1, mitochondrial [Musa acuminata subsp. malaccensis]	Folding, sorting and degradation;Metabolism of cofactors and vitamins	ko04122//Sulfur relay system;ko00730//Thiamine metabolism	-	GO:0043168//anion binding;GO:0097159//organic cyclic compound binding;GO:0016740//transferase activity;GO:1901363	GO:0008152//metabolic process
GSMUA_Achr10G08420_001	0.13	0.33	0.09	0	0	0.24	0	0.07	0.17	0.07	0.07	0.07	2	5	1	0	0	3	0	1	2	1	1	1	GSMUA_Achr10T08420_001	PREDICTED: transcription factor JUNGBRUNNEN 1-like [Musa acuminata subsp. malaccensis]	-	-	GO:0043231//intracellular membrane-bounded organelle	GO:0003676//nucleic acid binding	GO:0044763;GO:0018130;GO:0010468//regulation of gene expression;GO:1901362;GO:0044271//cellular nitrogen compound biosynthetic process;GO:0034645//cellular macromolecule biosynthetic process;GO:0044711;GO:0044238;GO:0006950//response to stress;GO:0019438//aromatic compound biosynthetic process
GSMUA_Achr10G08430_001	2.03	0.51	2.92	3.22	1.7	4.58	4.69	2.52	5.41	4.64	2.25	2.82	71	17	76	80	49	125	137	82	143	136	68	87	GSMUA_Achr10T08430_001	Os12g0612400 [Oryza sativa Japonica Group]	-	-	GO:0043231//intracellular membrane-bounded organelle	-	-
GSMUA_Achr10G08440_001	28.56	30.85	27.97	37.42	28.83	34.91	31.62	34.29	33.37	37.29	24.51	26.94	563	578	412	527	471	538	523	630	500	623	421	472	GSMUA_Achr10T08440_001	PREDICTED: cell differentiation protein RCD1 homolog [Musa acuminata subsp. malaccensis]	Folding, sorting and degradation	ko03018//RNA degradation	-	-	-
GSMUA_Achr10G08450_001	2.48	1.58	4.09	4.21	4.38	7.92	8.12	7.88	6.99	6.28	4.07	3.69	56	34	69	68	82	140	154	166	120	120	80	74	GSMUA_Achr10T08450_001	PREDICTED: U3 small nucleolar RNA-interacting protein 2-like [Musa acuminata subsp. malaccensis]	-	-	-	-	-
GSMUA_Achr10G08460_001	0	0	0	0	0	0	0	0	0	0	0	0	0	0	0	0	0	0	0	0	0	0	0	0	GSMUA_Achr10T08460_001	PREDICTED: photosystem I reaction center subunit psaK, chloroplastic-like [Musa acuminata subsp. malaccensis]	Global and overview maps;Energy metabolism	ko01100//Metabolic pathways;ko00195//Photosynthesis	GO:0009521;GO:0031224//intrinsic component of membrane;GO:0031976;GO:0044434	GO:0046906//tetrapyrrole binding	GO:0000097//sulfur amino acid biosynthetic process;GO:0006873//cellular ion homeostasis;GO:0030001//metal ion transport
GSMUA_Achr10G08470_001	13.9	16.14	17.65	42.35	17.45	32.58	55.29	38.44	28.83	29.08	11.87	7.94	240	265	228	523	250	440	802.03	619	379	427	179	122	GSMUA_Achr10T08470_001	PREDICTED: probable glutathione S-transferase parA [Musa acuminata subsp. malaccensis]	-	-	-	GO:0016846//carbon-sulfur lyase activity	-
GSMUA_Achr10G08480_001	0	0.22	0	0.3	0.26	0.14	0.51	0.34	0.42	0.49	0	0.12	0	2	0	2	2	1	4	3	3	4	0	1	GSMUA_Achr10T08480_001	PREDICTED: protein disulfide-isomerase LQY1 [Musa acuminata subsp. malaccensis]	-	-	-	GO:0005515//protein binding	-
GSMUA_Achr10G08490_001	0	0	0	0	0	0	0	0	0	0	0	0	0	0	0	0	0	0	0	0	0	0	0	0	GSMUA_Achr10T08490_001	PREDICTED: cytochrome b6-f complex iron-sulfur subunit, chloroplastic [Elaeis guineensis]	Global and overview maps;Energy metabolism	ko01100//Metabolic pathways;ko00195//Photosynthesis	GO:0034357;GO:0031976;GO:0044434	GO:0016679//oxidoreductase activity, acting on diphenols and related substances as donors;GO:0009055//electron carrier activity;GO:0051536//iron-sulfur cluster binding	GO:1901701;GO:0051707//response to other organism;GO:0006091//generation of precursor metabolites and energy;GO:0071310//cellular response to organic substance;GO:0006796//phosphate-containing compound metabolic process;GO:0071229//cellular response to acid;GO:0044085;GO:0044765;GO:0007165//signal transduction;GO:0009628//response to abiotic stimulus;GO:0016043//cellular component organization;GO…
GSMUA_Achr10G08500_001	0.9	0.76	0.86	1.2	1.09	1.83	1.97	1.96	1.74	1.93	1.05	1.19	55	44	39	52	55	87	100	111	80	98	55	64	GSMUA_Achr10T08500_001	PREDICTED: gamma-tubulin complex component 6 isoform X2 [Fragaria vesca subsp. vesca]	-	-	-	-	-
GSMUA_Achr10G08510_001	17.22	20.56	33.67	35.61	26.14	24.78	25.49	26.44	35.47	33.63	46.85	43.74	205	233	301	304	259	231	256	294	323	344	490	466	GSMUA_Achr10T08510_001	HSP20-like chaperones superfamily protein isoform 2, partial [Theobroma cacao]	-	-	-	-	-
GSMUA_Achr10G08520_001	0.14	0	0.24	0.06	0.11	0.18	0.33	0.2	0.24	0.59	0	0.1	3	0	4	1	2	3	6	4	4	11	0	2	GSMUA_Achr10T08520_001	PREDICTED: extended synaptotagmin-1 [Phoenix dactylifera]	-	-	-	-	-
GSMUA_Achr10G08530_001	0	0	0	0	0	0	0	0	0	0	0	0	0	0	0	0	0	0	0	0	0	0	0	0	GSMUA_Achr10T08530_001	PREDICTED: cation/calcium exchanger 1-like [Musa acuminata subsp. malaccensis]	-	-	-	-	-
GSMUA_Achr10G08540_001	0.29	0.75	0	0	0	0	0.51	0	0.56	0.49	0.32	0.16	2	5	0	0	0	0	3	0	3	3	2	1	GSMUA_Achr10T08540_001	PREDICTED: TATA-box-binding protein 1-like [Musa acuminata subsp. malaccensis]	Transcription	ko03022//Basal transcription factors	GO:0043231//intracellular membrane-bounded organelle	GO:0003676//nucleic acid binding	GO:0034645//cellular macromolecule biosynthetic process;GO:0032774//RNA biosynthetic process
GSMUA_Achr10G08550_001	0.71	0	0	0.48	0	1.77	0	0	0.88	5.17	0	1.12	2	0	0	1	0	4	0	0	2	14	0	3	GSMUA_Achr10T08550_001	BnaA03g36690D [Brassica napus]	-	-	-	-	-
GSMUA_Achr10G08560_001	86.52	85.79	78.7	106.74	75.05	102.9	108.96	99.2	101.66	118.62	67.49	83.47	1106	1044	755	978	798	1030	1174	1184	993	1300	757	954	GSMUA_Achr10T08560_001	PREDICTED: proteasome subunit beta type-2-B-like [Musa acuminata subsp. malaccensis]	Folding, sorting and degradation	ko03050//Proteasome	GO:0043234//protein complex;GO:0043231//intracellular membrane-bounded organelle	GO:0004175//endopeptidase activity	GO:0006508//proteolysis
GSMUA_Achr10G08570_001	0	0	0	0	0	0.4	0.38	0	0	0.38	0	0	0	0	0	0	0	1	1	0	0	1	0	0	GSMUA_Achr10T08570_001	-	-	-	-	-	-
GSMUA_Achr10G08580_001	0	0	0	0	0	0	0	0	0	0	0	0	0	0	0	0	0	0	0	0	0	0	0	0	GSMUA_Achr10T08580_001	-	-	-	-	-	-
GSMUA_Achr10G08590_001	3.98	1.16	3.81	6.62	2.79	8.64	14.08	6.08	6.82	6.25	1.55	1.68	318	88	226	376	184	538	937	451	411	416	107	118	GSMUA_Achr10T08590_001	PREDICTED: myosin-11-like isoform X1 [Musa acuminata subsp. malaccensis]	-	-	-	-	-
GSMUA_Achr10G08600_001	0	0.43	0	0	0	0.52	0	0	0.51	0	0	0.87	0	1	0	0	0	1	0	0	1	0	0	2	GSMUA_Achr10T08600_001	PREDICTED: serine/threonine-protein kinase Nek2-like [Musa acuminata subsp. malaccensis]	-	-	-	GO:0004672//protein kinase activity;GO:0032550	GO:0006796//phosphate-containing compound metabolic process;GO:0006464//cellular protein modification process;GO:0010646//regulation of cell communication
GSMUA_Achr10G08610_001	0.48	0.51	0.69	0.92	0.67	1.68	2.76	1.74	1.09	1.15	0.52	0.27	14	14	15	19	16	38	67	47	24	28	13	7	GSMUA_Achr10T08610_001	PREDICTED: serine/threonine-protein kinase Nek2-like [Musa acuminata subsp. malaccensis]	-	-	-	GO:0004672//protein kinase activity;GO:0032550	GO:0006796//phosphate-containing compound metabolic process;GO:0006464//cellular protein modification process
GSMUA_Achr10G08620_001	122.23	143.72	106.3	124.49	115.92	108.6	159.34	144.96	96.06	89.09	119.8	107.3	953	1070	627	700	757	665	1056	1059	578	608	830	756	GSMUA_Achr10T08620_001	PREDICTED: guanine nucleotide-binding protein subunit gamma 2-like [Musa acuminata subsp. malaccensis]	-	-	GO:0043231//intracellular membrane-bounded organelle;GO:0031224//intrinsic component of membrane;GO:0043234//protein complex;GO:0031090//organelle membrane	GO:0032550;GO:0060089;GO:0015077//monovalent inorganic cation transmembrane transporter activity	GO:0007166//cell surface receptor signaling pathway;GO:0006497//protein lipidation;GO:0050832//defense response to fungus;GO:0015696//ammonium transport;GO:0009926//auxin polar transport;GO:0048528//post-embryonic root development
GSMUA_Achr10G08630_001	0.28	0.53	0.12	0.45	0.39	0.71	0.11	0.15	0.3	0.71	0.26	0.52	6	11	2	7	7	12	2	3	5	13	5	10	GSMUA_Achr10T08630_001	Protein EMSY [Gossypium arboreum]	-	-	-	-	-
GSMUA_Achr10G08640_001	40.81	38.66	45.63	56.66	32.18	48.26	56.18	63.88	57.98	48.42	30.75	33.12	207	188	177	209	138	193	245	305	230	221	141	154	GSMUA_Achr10T08640_001	BnaC08g09690D [Brassica napus]	-	-	-	-	-
GSMUA_Achr10G08650_001	3.42	4.84	4.86	2.29	2.45	3.75	0.96	5.37	4.72	3.49	4.48	11.14	8	11	9	4	5	7	2	12	9	8	10	25	GSMUA_Achr10T08650_001	PREDICTED: light-inducible protein CPRF2-like [Musa acuminata subsp. malaccensis]	-	-	-	GO:0005515//protein binding	GO:0044763;GO:1901700;GO:0065007//biological regulation;GO:0051716//cellular response to stimulus;GO:0010033//response to organic substance
GSMUA_Achr10G08660_001	0.44	0	0	0.58	0.5	0	0	0	0	0	0	0	1	0	0	1	1	0	0	0	0	0	0	0	GSMUA_Achr10T08660_001	-	-	-	-	-	-
GSMUA_Achr10G08670_001	28.86	36.82	23.36	16.98	22.27	15.74	11.08	11.39	15.33	11.52	21.12	24.41	377	458	229	159	242	161	122	139	153	129	242	285	GSMUA_Achr10T08670_001	PREDICTED: light-inducible protein CPRF2-like [Musa acuminata subsp. malaccensis]	-	-	-	GO:0003677//DNA binding	GO:0009987//cellular process;GO:0050789//regulation of biological process;GO:0010467//gene expression
GSMUA_Achr10G08680_001	422.19	307.33	101.32	31.66	285.91	181.63	32.57	52.12	269.71	88.46	398.23	460.53	6554.44	4538.89	1177.91	351.74	3685.41	2206.24	425.26	754.84	3191.02	1170.73	5405.49	6373.85	GSMUA_Achr10T08680_001	PREDICTED: tryptophan synthase alpha chain-like isoform X1 [Musa acuminata subsp. malaccensis]	Global and overview maps;Global and overview maps;Amino acid metabolism;Amino acid metabolism	ko01100//Metabolic pathways;ko01110//Biosynthesis of secondary metabolites;ko00260//Glycine, serine and threonine metabolism;ko00400//Phenylalanine, tyrosine and tryptophan biosynthesis	GO:0009536//plastid	GO:0016832//aldehyde-lyase activity;GO:0016836//hydro-lyase activity	GO:0000097//sulfur amino acid biosynthetic process;GO:0009850//auxin metabolic process;GO:0008380//RNA splicing;GO:0006568//tryptophan metabolic process
GSMUA_Achr10G08690_001	1.66	1.16	0.73	1.67	0.33	1.18	5.67	0.79	0.36	0.21	0.42	0	18	12	6	13	3	10	52	8	3	2	4	0	GSMUA_Achr10T08690_001	PREDICTED: auxin-responsive protein IAA30-like [Musa acuminata subsp. malaccensis]	-	-	GO:0043231//intracellular membrane-bounded organelle	GO:0005515//protein binding	GO:0034645//cellular macromolecule biosynthetic process;GO:0010468//regulation of gene expression;GO:0009755//hormone-mediated signaling pathway
GSMUA_Achr10G08700_001	0	0	0	0	0	0	0	0	0	0	0	0	0	0	0	0	0	0	0	0	0	0	0	0	GSMUA_Achr10T08700_001	-	-	-	-	-	-
GSMUA_Achr10G08710_001	0.38	1.6	0.51	0	0.92	0.49	0	1.22	0	0	0.44	2.15	1	4	1	0	2	1	0	3	0	0	1	5	GSMUA_Achr10T08710_001	-	-	-	-	-	-
GSMUA_Achr10G08720_001	70.41	81.96	57.03	40.26	74.59	38.78	43.59	69.13	34.21	24.6	60.97	85.36	1526	1688	923	623	1339	657	792	1396	563	451	1150	1643	GSMUA_Achr10T08720_001	PREDICTED: probable WRKY transcription factor 21 [Musa acuminata subsp. malaccensis]	-	-	-	-	-
GSMUA_Achr10G08730_001	10.04	12.82	11.3	10.57	7.38	12.05	36	34.73	10.94	13.57	9.49	11.92	225	273	189	169	137	211	676	725	186	257	185	237	GSMUA_Achr10T08730_001	PREDICTED: probable ureidoglycolate hydrolase [Musa acuminata subsp. malaccensis]	-	-	GO:0043231//intracellular membrane-bounded organelle	GO:0043169//cation binding;GO:0016813//hydrolase activity, acting on carbon-nitrogen (but not peptide) bonds, in linear amidines	GO:0000097//sulfur amino acid biosynthetic process;GO:0008380//RNA splicing;GO:0000255//allantoin metabolic process;GO:0009112
GSMUA_Achr10G08740_001	13	11.26	17.13	27.4	25.73	29.39	15.95	9.9	21.17	33.02	28.02	15.35	132	109	131	200	218	234	137	94	165	290	251	140	GSMUA_Achr10T08740_001	PREDICTED: GRF1-interacting factor 1-like [Musa acuminata subsp. malaccensis]	-	-	-	-	GO:0048827//phyllome development;GO:0034645//cellular macromolecule biosynthetic process;GO:0048513//organ development;GO:0010467//gene expression
GSMUA_Achr10G08750_001	0	0	0	0	0	0	0	0	0	0	0	0	0	0	0	0	0	0	0	0	0	0	0	0	GSMUA_Achr10T08750_001	PREDICTED: salt stress-induced protein-like [Musa acuminata subsp. malaccensis]	-	-	-	-	-
GSMUA_Achr10G08760_001	0.3	0.16	0	0	0	0	0	0.16	0	0	0.17	0	2	1	0	0	0	0	0	1	0	0	1	0	GSMUA_Achr10T08760_001	PREDICTED: salt stress-induced protein-like [Musa acuminata subsp. malaccensis]	-	-	-	-	-
GSMUA_Achr10G08770_001	0.11	0.12	0.29	0.76	0.79	0.28	0.65	0.35	0.43	0.38	0	0.37	1	1	2	5	6	2	5	3	3	3	0	3	GSMUA_Achr10T08770_001	endonuclease/exonuclease/phosphatase family protein [Medicago truncatula]	Global and overview maps;Global and overview maps;Amino acid metabolism;Amino acid metabolism	ko01100//Metabolic pathways;ko01110//Biosynthesis of secondary metabolites;ko00260//Glycine, serine and threonine metabolism;ko00290//Valine, leucine and isoleucine biosynthesis	-	-	-
GSMUA_Achr10G08780_001	0	0	0	0	0	0	0	0	0	0	0	0	0	0	0	0	0	0	0	0	0	0	0	0	GSMUA_Achr10T08780_001	-	-	-	-	-	-
GSMUA_Achr10G08790_001	0	0	0	0	0	0	0	0	0	0	0	0	0	0	0	0	0	0	0	0	0	0	0	0	GSMUA_Achr10T08790_001	-	-	-	-	-	-
GSMUA_Achr10G08800_001	622.24	496.05	726.97	741.21	231.55	155.94	537.66	6.34	175.41	28.47	305.37	245.35	3869.39	2951.01	3437.3	3337.08	1211.28	763	2857.29	37	847.12	157	1701.2	1388.17	GSMUA_Achr10T08800_001	PREDICTED: horcolin {ECO:0000312|EMBL:AAV39531.1}-like [Musa acuminata subsp. malaccensis]	-	-	-	-	-
GSMUA_Achr10G08810_001	117.87	74.03	111.32	54.9	31.47	24.54	187.11	1.33	34.11	4.14	44.56	30.56	2180.61	1301.99	1539.7	725.92	482.72	355	2905.71	23	479.88	65	718.8	502.83	GSMUA_Achr10T08810_001	PREDICTED: horcolin {ECO:0000312|EMBL:AAV39531.1}-like [Musa acuminata subsp. malaccensis]	-	-	-	-	-
GSMUA_Achr10G08820_001	25.94	25.34	32.7	24.8	46.91	38.75	35.78	35.26	34.23	26.43	40.93	53.21	882	818	828	601	1318	1029	1017	1116	881	755	1206	1601	GSMUA_Achr10T08820_001	PREDICTED: glycosyltransferase family protein 64 protein C5 [Elaeis guineensis]	-	-	GO:0031224//intrinsic component of membrane	GO:0016758//transferase activity, transferring hexosyl groups	GO:0044238;GO:1901137;GO:0044711;GO:0009059//macromolecule biosynthetic process
GSMUA_Achr10G08830_001	33.54	56.78	49.93	98.41	34.24	50.63	65.11	53.53	35.01	24.63	16.96	15.35	281	454	316	594	240	333	463	420	226	180	126	116	GSMUA_Achr10T08830_001	PREDICTED: hemiasterlin resistant protein 1-like [Nelumbo nucifera]	-	-	-	-	-
GSMUA_Achr10G08840_001	0.12	0.13	0.24	0.08	0.36	0.53	0.35	0.06	0.31	0.35	0.27	0.13	2	2	3	1	5	7	5	1	4	5	4	2	GSMUA_Achr10T08840_001	PREDICTED: pentatricopeptide repeat-containing protein At1g59720, mitochondrial [Musa acuminata subsp. malaccensis]	-	-	-	-	-
GSMUA_Achr10G08850_001	9.06	10.23	10.14	13.26	9.08	13.62	11.35	11.7	10.98	14.01	8.76	7.72	177	190	148	185	147	208	186	213	163	232	149	134	GSMUA_Achr10T08850_001	PREDICTED: FAD synthetase, chloroplastic-like [Musa acuminata subsp. malaccensis]	-	-	GO:0009536//plastid	GO:0032550;GO:0070566//adenylyltransferase activity	GO:0046443//FAD metabolic process;GO:0006771//riboflavin metabolic process
GSMUA_Achr10G08860_001	5.66	5.01	4.02	5.33	9.61	7.75	3.58	3.55	7.71	6.09	6.15	5.52	113	95	60	76	159	121	60	66	117	103	107	98	GSMUA_Achr10T08860_001	PREDICTED: phosphatidate cytidylyltransferase-like isoform X1 [Musa acuminata subsp. malaccensis]	Global and overview maps;Lipid metabolism;Signal transduction	ko01100//Metabolic pathways;ko00564//Glycerophospholipid metabolism;ko04070//Phosphatidylinositol signaling system	GO:0031224//intrinsic component of membrane	GO:0070567	GO:0046341//CDP-diacylglycerol metabolic process
GSMUA_Achr10G08870_001	0	0	0	0	0	0	0	0	0	0	0	0	0	0	0	0	0	0	0	0	0	0	0	0	GSMUA_Achr10T08870_001	-	-	-	-	-	-
GSMUA_Achr10G08880_001	44.96	47.36	36.28	51.54	45.35	51.58	48.19	46.88	39.42	49.31	41.79	40.96	949	950	572	777	793	851	853	922	632	881	768	768	GSMUA_Achr10T08880_001	PREDICTED: microfibrillar-associated protein 1-like [Musa acuminata subsp. malaccensis]	-	-	-	-	-
GSMUA_Achr10G08890_001	6.93	6.21	4.63	7.36	3.56	5.42	4.73	3.65	2.86	5.27	4.41	3.75	108	92	54	82	46	66	62	53	34	70	60	52	GSMUA_Achr10T08890_001	PREDICTED: 5'-adenylylsulfate reductase-like 5 [Musa acuminata subsp. malaccensis]	-	-	-	-	GO:0019725//cellular homeostasis
GSMUA_Achr10G08900_001	0	0	0	0	0	0	0	0	0	0	0	0	0	0	0	0	0	0	0	0	0	0	0	0	GSMUA_Achr10T08900_001	-	-	-	-	-	-
GSMUA_Achr10G08910_001	7.93	7.51	2.75	3.12	4.24	5.72	6.23	6.46	4.05	3.91	2.74	4.52	92	83	24	26	41	52	61	70	36	39	28	47	GSMUA_Achr10T08910_001	PREDICTED: adenylyl-sulfate kinase 3-like [Musa acuminata subsp. malaccensis]	Global and overview maps;Nucleotide metabolism;Energy metabolism	ko01100//Metabolic pathways;ko00230//Purine metabolism;ko00920//Sulfur metabolism	GO:0044444//cytoplasmic part	GO:0016301//kinase activity;GO:0032550	GO:0007276//gamete generation;GO:0044272//sulfur compound biosynthetic process;GO:0006796//phosphate-containing compound metabolic process;GO:0044710
GSMUA_Achr10G08920_001	11.97	10.59	9.17	14.86	13.89	17.48	12.54	11.85	12.65	11.07	14	12.82	146	123	84	130	141	167	129	135	118	116	150	140	GSMUA_Achr10T08920_001	PREDICTED: probable tubulin--tyrosine ligase PBY1 [Brachypodium distachyon]	Global and overview maps;Global and overview maps;Nucleotide metabolism;Nucleotide metabolism;Metabolism of cofactors and vitamins	ko01100//Metabolic pathways;ko01110//Biosynthesis of secondary metabolites;ko00230//Purine metabolism;ko00240//Pyrimidine metabolism;ko00760//Nicotinate and nicotinamide metabolism	GO:0044444//cytoplasmic part	GO:0016791//phosphatase activity	GO:0006796//phosphate-containing compound metabolic process
GSMUA_Achr10G08930_001	0	0	0	0	0	0	0	0	0	0	0	0	0	0	0	0	0	0	0	0	0	0	0	0	GSMUA_Achr10T08930_001	PREDICTED: polygalacturonase-like [Musa acuminata subsp. malaccensis]	Global and overview maps;Carbohydrate metabolism;Carbohydrate metabolism	ko01100//Metabolic pathways;ko00500//Starch and sucrose metabolism;ko00040//Pentose and glucuronate interconversions	GO:0043231//intracellular membrane-bounded organelle	GO:0004553//hydrolase activity, hydrolyzing O-glycosyl compounds	GO:0045229//external encapsulating structure organization;GO:0044238
GSMUA_Achr10G08940_001	0	0	0	0	0	0	0	0	0	0	0	0	0	0	0	0	0	0	0	0	0	0	0	0	GSMUA_Achr10T08940_001	PREDICTED: polygalacturonase-like [Musa acuminata subsp. malaccensis]	Global and overview maps;Carbohydrate metabolism;Carbohydrate metabolism	ko01100//Metabolic pathways;ko00500//Starch and sucrose metabolism;ko00040//Pentose and glucuronate interconversions	-	GO:0016798//hydrolase activity, acting on glycosyl bonds	GO:0008152//metabolic process
GSMUA_Achr10G08950_001	0.68	0.93	0.42	0.59	1.01	1.54	2.87	3.36	0.96	0.62	0.36	1.18	13	17	6	8	16	23	46	60	14	10	6	20	GSMUA_Achr10T08950_001	PREDICTED: DNA repair protein REV1 isoform X2 [Musa acuminata subsp. malaccensis]	-	-	GO:0043231//intracellular membrane-bounded organelle	GO:0005488//binding	GO:0044260;GO:0044699;GO:0044238
GSMUA_Achr10G08960_001	1.54	1.82	1.52	1.41	2.58	3.34	6.53	6.01	3.36	2.88	1.7	2.48	49	55	36	32	68	83	174	178	81	77	47	70	GSMUA_Achr10T08960_001	PREDICTED: DNA repair protein REV1 isoform X1 [Musa acuminata subsp. malaccensis]	-	-	-	GO:0005488//binding	GO:0044260;GO:0044699;GO:0044238
GSMUA_Achr10G08970_001	12.14	10.74	7.37	8.93	7.94	17.37	21.21	15.76	10.59	10.36	7.74	7.27	307	258	139	161	166	343	449	371	203	221	170	163	GSMUA_Achr10T08970_001	PREDICTED: oryzain alpha chain-like [Musa acuminata subsp. malaccensis]	-	-	-	GO:0070011//peptidase activity, acting on L-amino acid peptides	GO:0019538//protein metabolic process
GSMUA_Achr10G08980_001	77.5	55.57	47.1	52.64	39.11	76.18	54.36	44.44	48.97	65.65	57.24	47.34	849	580	388	414	357	654	503	455	411	620	552	465	GSMUA_Achr10T08980_001	PREDICTED: protein IRX15-LIKE-like [Musa acuminata subsp. malaccensis]	-	-	-	-	-
GSMUA_Achr10G08990_001	0.03	0	0	0	0.08	0.04	0.17	0	0.18	0	0	0	1	0	0	0	2	1	4	0	4	0	0	0	GSMUA_Achr10T08990_001	PREDICTED: probable inactive receptor kinase At5g67200 [Musa acuminata subsp. malaccensis]	-	-	-	GO:0016772//transferase activity, transferring phosphorus-containing groups	GO:0009987//cellular process
GSMUA_Achr10G09000_001	5.55	4.31	4.44	9.85	5.23	11.78	12.61	12.77	7.76	9.1	8.15	5.51	16	12	10	21	13	27	32	35	18	25	22	15	GSMUA_Achr10T09000_001	PREDICTED: U2 small nuclear ribonucleoprotein B''-like isoform X1 [Musa acuminata subsp. malaccensis]	-	-	-	GO:0036094//small molecule binding;GO:0097159//organic cyclic compound binding	-
GSMUA_Achr10G09010_001	3.16	3.75	3.77	3.66	4.03	7.38	10.68	7.42	7.12	9.58	5	4.56	30	34	27	25	32	55	86	66	52	79	42	39	GSMUA_Achr10T09010_001	PREDICTED: U2 small nuclear ribonucleoprotein B''-like isoform X1 [Musa acuminata subsp. malaccensis]	-	-	-	GO:0036094//small molecule binding;GO:0097159//organic cyclic compound binding	-
GSMUA_Achr10G09020_001	0.41	0	0.06	0.03	0.05	0.3	0.75	0.07	0.31	0.15	0	0	19	0	2	1	2	11	29	3	11	6	0	0	GSMUA_Achr10T09020_001	PREDICTED: filament-like plant protein 7 isoform X1 [Musa acuminata subsp. malaccensis]	-	-	-	-	-
GSMUA_Achr10G09030_001	0	0	0	0	0	0	0	0	0	0	0	0	0	0	0	0	0	0	0	0	0	0	0	0	GSMUA_Achr10T09030_001	-	-	-	-	-	-
GSMUA_Achr10G09040_001	0	0	0	0	0	0	0	0	0	0	0	0	0	0	0	0	0	0	0	0	0	0	0	0	GSMUA_Achr10T09040_001	PREDICTED: transcription factor SPATULA-like [Musa acuminata subsp. malaccensis]	-	-	-	GO:0005515//protein binding	GO:0007275//multicellular organismal development
GSMUA_Achr10G09050_001	9.95	5.44	7.26	7.84	9.65	12.67	12.54	12.77	13.16	11.5	8.15	7.01	605	314	328	339	484	601	636	722	604	584	428	376	GSMUA_Achr10T09050_001	PREDICTED: probable protein NAP1 [Musa acuminata subsp. malaccensis]	-	-	GO:0043231//intracellular membrane-bounded organelle;GO:0043234//protein complex;GO:0031090//organelle membrane	-	GO:0045229//external encapsulating structure organization;GO:0003006//developmental process involved in reproduction;GO:0007389//pattern specification process;GO:0006355//regulation of transcription, DNA-templated;GO:0022610;GO:0009933//meristem structural organization;GO:0007015//actin filament organization;GO:0000904//cell morphogenesis involved in differentiation;GO:0016049//cell growth;GO:001…
GSMUA_Achr10G09060_001	6.76	3.62	2.73	1.2	2.88	6.6	6.07	6.64	6.68	8.94	3.86	2.47	39	20	12	5	14	30	30	36	30	46	20	13	GSMUA_Achr10T09060_001	PREDICTED: probable protein NAP1 [Musa acuminata subsp. malaccensis]	-	-	-	-	-
GSMUA_Achr10G09070_001	0.18	0	0	0.12	0	0	0	0	0	0.1	0	0.1	2	0	0	1	0	0	0	0	0	1	0	1	GSMUA_Achr10T09070_001	PREDICTED: proactivator polypeptide-like 1 [Phoenix dactylifera]	-	-	-	-	-
GSMUA_Achr10G09080_001	0.5	0.13	0.39	0.47	0.56	1.62	0.95	0.9	1.66	1.3	0.39	0.47	12	3	7	8	11	30	19	20	30	26	8	10	GSMUA_Achr10T09080_001	PREDICTED: CDT1-like protein a, chloroplastic [Musa acuminata subsp. malaccensis]	-	-	-	-	-
GSMUA_Achr10G09090_001	26.98	14.65	15.28	18.32	15.02	20.02	3.57	5.83	10.82	16.2	31.59	17.79	422	218	179	205	195	245	47	85	129	216	432	248	GSMUA_Achr10T09090_001	PREDICTED: L-type lectin-domain containing receptor kinase IX.1-like [Musa acuminata subsp. malaccensis]	-	-	-	GO:0016772//transferase activity, transferring phosphorus-containing groups	-
GSMUA_Achr10G09100_001	3.82	2.94	3.79	2.2	3.13	5.1	3.58	2.78	3.55	4.57	3.1	4.04	112	82	83	46	76	117	88	76	79	113	79	105	GSMUA_Achr10T09100_001	PREDICTED: DNA polymerase eta isoform X1 [Musa acuminata subsp. malaccensis]	-	-	-	GO:0016779//nucleotidyltransferase activity;GO:0003677//DNA binding	GO:0009411//response to UV;GO:0006281//DNA repair;GO:0006260//DNA replication;GO:0071897//DNA biosynthetic process
GSMUA_Achr10G09110_001	0.7	0	0	0.11	0.93	0.99	0.83	0	2.54	1.72	0.8	0.17	9	0	0	1	10	10	9	0	25	19	9	2	GSMUA_Achr10T09110_001	C-type mannose receptor 2 [Theobroma cacao]	-	-	-	-	GO:0048731
GSMUA_Achr10G09120_001	0.26	0.28	0	0	0	0	0	0	0	0	0	0	1	1	0	0	0	0	0	0	0	0	0	0	GSMUA_Achr10T09120_001	Os07g0498300 [Oryza sativa Japonica Group]	-	-	GO:0044455	-	GO:0043248//proteasome assembly;GO:0010038//response to metal ion;GO:0006090//pyruvate metabolic process;GO:0019941//modification-dependent protein catabolic process;GO:0045333//cellular respiration;GO:0043094;GO:0035966//response to topologically incorrect protein
GSMUA_Achr10G09130_001	4.91	3.1	4.16	5.67	4.27	6.43	6.14	6.32	8.64	10.05	4.52	5.36	125	75	79	103	90	128	131	150	167	216	100	121	GSMUA_Achr10T09130_001	PREDICTED: inactive protein RESTRICTED TEV MOVEMENT 1-like [Musa acuminata subsp. malaccensis]	-	-	-	-	-
GSMUA_Achr10G09140_001	2.05	0.34	1.15	1.35	1.03	1.38	2.29	0.92	2.39	3.23	0.49	1.8	19	3	8	9	8	10	18	8	17	26	4	15	GSMUA_Achr10T09140_001	PREDICTED: probable ADP-ribosylation factor GTPase-activating protein AGD11 [Musa acuminata subsp. malaccensis]	-	-	-	-	-
GSMUA_Achr10G09150_001	14.73	5.71	35.12	53.89	15.79	29.89	66.07	23.75	99.31	60.01	24.83	38.66	168	62	301	441	150	267	636	253	867	589	249	395	GSMUA_Achr10T09150_001	PREDICTED: ethylene-responsive transcription factor 4-like [Musa acuminata subsp. malaccensis]	-	-	GO:0043231//intracellular membrane-bounded organelle	GO:0003676//nucleic acid binding;GO:0001071//nucleic acid binding transcription factor activity	GO:0010468//regulation of gene expression;GO:0034645//cellular macromolecule biosynthetic process
GSMUA_Achr10G09160_001	9.34	3.12	6.12	10.54	5.97	8.77	15.67	12.9	9.09	10.84	6.01	4.9	50	16	25	41	27	37	72	65	38	52	29	24	GSMUA_Achr10T09160_001	PREDICTED: pre-mRNA-splicing factor CWC22 homolog [Musa acuminata subsp. malaccensis]	-	-	-	-	-
GSMUA_Achr10G09170_001	18.51	13.74	15.82	23.57	14.05	20.47	21.3	20.85	15.01	15.6	10.49	13.6	188	133	121	172	119	163	183	198	117	137	94	124	GSMUA_Achr10T09170_001	PREDICTED: pre-mRNA-splicing factor CWC22 homolog [Musa acuminata subsp. malaccensis]	-	-	-	-	-
GSMUA_Achr10G09180_001	139.51	135.22	122.68	124.61	141.57	128.54	133.2	138.13	111.89	106.6	112.12	112.17	2632	2425	1730	1680	2214	1896	2109	2429	1605	1706	1844	1882	GSMUA_Achr10T09180_001	PREDICTED: probable protein phosphatase 2C 62 [Musa acuminata subsp. malaccensis]	-	-	-	GO:0016791//phosphatase activity;GO:0043169//cation binding	GO:0006796//phosphate-containing compound metabolic process
GSMUA_Achr10G09190_001	0.07	0	0	0	0.09	0.18	0.09	0	0.19	0.17	0.25	0	1	0	0	0	1	2	1	0	2	2	3	0	GSMUA_Achr10T09190_001	PREDICTED: dof zinc finger protein DOF1.4-like [Musa acuminata subsp. malaccensis]	-	-	-	-	-
GSMUA_Achr10G09200_001	45.67	49.93	42.84	60.51	38.55	50.56	37.61	34.02	55.51	53.93	42.86	49.41	309.04	323	219.99	296	219.05	269	217	216	290.99	322	259	303.39	GSMUA_Achr10T09200_001	PREDICTED: autophagy-related protein 8C-like [Musa acuminata subsp. malaccensis]	Transport and catabolism	ko04140//Regulation of autophagy	-	-	GO:0044248//cellular catabolic process
GSMUA_Achr10G09210_001	4.64	8.39	4.19	2.83	4.06	6.48	21.51	23.2	2.6	4.28	2.45	3.5	177	304	119	77	128	193	686	824	75	137	81	118	GSMUA_Achr10T09210_001	PREDICTED: subtilisin-like protease SBT5.4 [Musa acuminata subsp. malaccensis]	-	-	-	-	-
GSMUA_Achr10G09220_001	39.68	36.35	25.32	74.14	14.26	31.87	42	25.93	48.84	66.26	15.36	21.08	167	147	82	228	51	106	153	103	162	255	59	82	GSMUA_Achr10T09220_001	PREDICTED: transcription factor CPC-like [Musa acuminata subsp. malaccensis]	-	-	-	GO:0003676//nucleic acid binding	-
GSMUA_Achr10G09230_001	0	0	0.28	0	0	0	0	0	0	0.25	0	0.24	0	0	1	0	0	0	0	0	0	1	0	1	GSMUA_Achr10T09230_001	BnaCnng18060D [Brassica napus]	-	-	-	-	-
GSMUA_Achr10G09240_001	120.73	105.36	89.85	107.16	114.16	132.31	108.29	108.33	117.16	141.67	98.1	104.64	2970	2462	1649	1881	2324	2543	2231	2482	2186	2941	2097	2283	GSMUA_Achr10T09240_001	PREDICTED: polyadenylate-binding protein RBP45 [Musa acuminata subsp. malaccensis]	-	-	-	GO:0036094//small molecule binding;GO:0097159//organic cyclic compound binding	-
GSMUA_Achr10G09250_001	74.08	63.77	62.57	88.8	54.95	85.8	92.88	92.1	74.19	96.11	52.73	49.65	1469	1202	927	1258	903	1330	1545	1702	1118	1615	911	875	GSMUA_Achr10T09250_001	PREDICTED: B2 protein-like [Musa acuminata subsp. malaccensis]	-	-	-	-	-
GSMUA_Achr10G09260_001	2.38	1.72	2.63	4.18	3.11	4.7	2.1	2.48	3.21	2.79	3.34	3.05	35	24	29	44	38	54	26	34	36	35	43	40	GSMUA_Achr10T09260_001	Toll interleukin receptor [Medicago truncatula]	-	-	-	-	-
GSMUA_Achr10G09270_001	25.67	28.8	20.72	25.57	16.64	25.95	30.12	27.91	23.49	28.48	15.08	16.46	718	765	432	510	385	567	705	727	498	671	366	408	GSMUA_Achr10T09270_001	Inositol-1,4,5-trisphosphate 5-phosphatase 4 isoform 1 [Theobroma cacao]	-	-	-	-	-
GSMUA_Achr10G09280_001	115.29	119.77	82.58	67.64	126.12	84.21	49.45	66.88	65.15	64.04	100.02	87.61	2108	2082	1129	884	1912	1204	759	1140	906	994	1595	1425	GSMUA_Achr10T09280_001	PREDICTED: tobamovirus multiplication protein 1-like [Musa acuminata subsp. malaccensis]	-	-	GO:0005774//vacuolar membrane;GO:0031224//intrinsic component of membrane	-	GO:0019079//viral genome replication
GSMUA_Achr10G09290_001	10.02	11.06	18.79	19.63	23.69	24.93	11.26	16.68	22.51	20.12	28.33	34.09	359	376	501	501	701	697	337	556	610	605	879	1080	GSMUA_Achr10T09290_001	PREDICTED: tRNA (guanine(37)-N1)-methyltransferase 1 isoform X1 [Musa acuminata subsp. malaccensis]	-	-	GO:0044429//mitochondrial part	GO:0009019//tRNA (guanine-N1-)-methyltransferase activity	GO:0006399//tRNA metabolic process;GO:0001510//RNA methylation
GSMUA_Achr10G09300_001	0.42	0.25	0.81	1.94	0.8	1.46	3.3	2.26	1.27	2.2	0.21	0.61	7	4	10	23	11	19	46	35	16	31	3	9	GSMUA_Achr10T09300_001	PREDICTED: pentatricopeptide repeat-containing protein At1g55890, mitochondrial-like [Musa acuminata subsp. malaccensis]	-	-	-	-	-
GSMUA_Achr10G09310_001	0	0	0	0	0.63	1.38	1.22	0.58	0.67	1.09	1.13	0	0	0	0	0	1	2	2	1	1	2	2	0	GSMUA_Achr10T09310_001	PREDICTED: 22.3 kDa class VI heat shock protein-like [Musa acuminata subsp. malaccensis]	-	-	-	-	GO:0006950//response to stress
GSMUA_Achr10G09320_001	0.16	0.13	0.22	0.34	0	0.21	0.14	0.43	0.05	0.19	0.09	0.09	4	3	4	6	0	4	3	10	1	4	2	2	GSMUA_Achr10T09320_001	PREDICTED: beta-amylase-like [Musa acuminata subsp. malaccensis]	-	-	GO:0009536//plastid	GO:0016160//amylase activity	GO:0005976//polysaccharide metabolic process
GSMUA_Achr10G09330_001	0	0	0	0	0	0	0	0	0	0	0	0	0	0	0	0	0	0	0	0	0	0	0	0	GSMUA_Achr10T09330_001	PREDICTED: aspartic proteinase nepenthesin-1-like [Musa acuminata subsp. malaccensis]	-	-	-	-	-
GSMUA_Achr10G09340_001	0	0	0	0	0	0	0	0	0	0	0	0	0	0	0	0	0	0	0	0	0	0	0	0	GSMUA_Achr10T09340_001	PREDICTED: aspartic proteinase nepenthesin-1-like [Musa acuminata subsp. malaccensis]	-	-	-	GO:0004175//endopeptidase activity	GO:0019538//protein metabolic process;GO:0044237//cellular metabolic process
GSMUA_Achr10G09350_001	4.58	3.54	4.79	5.13	5.16	7.43	8.17	7.92	4.54	4.75	2.96	3.34	105	77	82	84	98	133	157	169	79	92	59	68	GSMUA_Achr10T09350_001	Os05g0144000 [Oryza sativa Japonica Group]	-	-	GO:0031224//intrinsic component of membrane;GO:0043231//intracellular membrane-bounded organelle	GO:0003824//catalytic activity	GO:0048193//Golgi vesicle transport
GSMUA_Achr10G09360_001	1.78	1.29	1.79	1.4	1.48	2.64	2.99	2.39	2.42	2.3	1.6	1.5	32	22	24	18	22	37	45	40	33	35	25	24	GSMUA_Achr10T09360_001	UDP-Glycosyltransferase superfamily protein [Theobroma cacao]	-	-	-	GO:0016740//transferase activity	GO:0009058//biosynthetic process
GSMUA_Achr10G09370_001	0	0	0	0	0	0	0	0	0	0.18	0	0	0	0	0	0	0	0	0	0	0	2	0	0	GSMUA_Achr10T09370_001	PREDICTED: basic leucine zipper 6-like [Elaeis guineensis]	-	-	-	-	-
GSMUA_Achr10G09380_001	6.21	5.05	4.76	7.38	5.15	9.43	7.14	6.39	7.95	9.01	3.79	4.51	253.92	196	145.01	214.99	174	301	244	243.15	246	309	134	162.99	GSMUA_Achr10T09380_001	PREDICTED: digalactosyldiacylglycerol synthase 1, chloroplastic-like [Musa acuminata subsp. malaccensis]	Global and overview maps;Lipid metabolism	ko01100//Metabolic pathways;ko00561//Glycerolipid metabolism	GO:0009527//plastid outer membrane;GO:0030659//cytoplasmic vesicle membrane	GO:0035250//UDP-galactosyltransferase activity	GO:0016109;GO:0006779//porphyrin-containing compound biosynthetic process;GO:0006090//pyruvate metabolic process;GO:0042548//regulation of photosynthesis, light reaction;GO:0006633//fatty acid biosynthetic process;GO:0046471//phosphatidylglycerol metabolic process;GO:0009247//glycolipid biosynthetic process;GO:0044403//symbiosis, encompassing mutualism through parasitism;GO:0009267//cellular resp…
GSMUA_Achr10G09390_001	0	0	0	0	0	0.13	0.48	0.22	0.27	0.12	0.12	0	0	0	0	0	0	1	4	2	2	1	1	0	GSMUA_Achr10T09390_001	-	-	-	-	-	-
GSMUA_Achr10G09400_001	18.8	12.56	8.05	7.89	9.13	7.62	4.15	3.91	7.12	7.23	9.14	7.15	863	547	275	258	346	273	159	167	247	278	363	290	GSMUA_Achr10T09400_001	PREDICTED: transcription factor LHW-like [Musa acuminata subsp. malaccensis]	-	-	-	-	GO:0009653//anatomical structure morphogenesis;GO:0010467//gene expression;GO:0048513//organ development;GO:0050789//regulation of biological process;GO:0009987//cellular process
GSMUA_Achr10G09410_001	118	79.16	53.5	42.22	62.57	50.06	30.36	36.81	52.15	55.9	70.29	62.56	3540	2255	1196	903	1552	1173	762	1028	1185	1411	1829	1662	GSMUA_Achr10T09410_001	PREDICTED: LOW QUALITY PROTEIN: BEL1-like homeodomain protein 1 [Musa acuminata subsp. malaccensis]	-	-	GO:0043231//intracellular membrane-bounded organelle	GO:0003677//DNA binding	GO:0010468//regulation of gene expression
GSMUA_Achr10G09420_001	3.17	4.86	3.49	3.44	1.97	3.8	1.36	1.21	1.92	2.24	2.22	4.74	19.08	28	15.99	15.01	10	18	7	6.85	9	12	12	26.01	GSMUA_Achr10T09420_001	PREDICTED: digalactosyldiacylglycerol synthase 1, chloroplastic-like [Musa acuminata subsp. malaccensis]	Global and overview maps;Lipid metabolism	ko01100//Metabolic pathways;ko00561//Glycerolipid metabolism	GO:0009527//plastid outer membrane	GO:0016757//transferase activity, transferring glycosyl groups	GO:0008152//metabolic process
GSMUA_Achr10G09430_001	3.96	2	8.12	6.09	6.29	9.14	4.3	2.35	17.43	12.14	7.23	11.64	27	13	42	30	36	49	25	15	92	73	44	72	GSMUA_Achr10T09430_001	PREDICTED: protein MKS1-like [Musa acuminata subsp. malaccensis]	-	-	-	-	-
GSMUA_Achr10G09440_001	7.06	9.46	12.82	8.74	10.52	17.02	8.87	13.87	18.82	9.72	12.27	18.63	39	50	54	35	49	74	42	72	81	48	61	94	GSMUA_Achr10T09440_001	PREDICTED: U-box domain-containing protein 27-like [Musa acuminata subsp. malaccensis]	-	-	-	-	-
GSMUA_Achr10G09450_001	74.84	60.91	112.67	108.76	117.62	135.52	84.63	91.53	186.01	130.84	153.86	241.98	1178	912	1328	1225	1537	1669	1120	1344	2231	1755	2117	3395	GSMUA_Achr10T09450_001	PREDICTED: U-box domain-containing protein 27-like [Musa acuminata subsp. malaccensis]	-	-	-	-	-
GSMUA_Achr10G09460_001	0.95	0.06	0.37	0	0.95	0.22	0.07	0.06	0.59	0.33	0.84	0.82	17	1	5	0	14	3	1	1	8	5	13	13	GSMUA_Achr10T09460_001	PREDICTED: serine decarboxylase 1-like [Musa acuminata subsp. malaccensis]	Global and overview maps;Global and overview maps;Amino acid metabolism	ko01100//Metabolic pathways;ko01110//Biosynthesis of secondary metabolites;ko00340//Histidine metabolism	GO:0044444//cytoplasmic part;GO:0016020//membrane	GO:0016830//carbon-carbon lyase activity;GO:0043168//anion binding	GO:0043436;GO:0034308
GSMUA_Achr10G09470_001	27.35	30.71	33.73	29.91	33.39	30.58	28.61	24.42	35.36	33.76	35.23	31.24	455	486	420	356	461	398	400	379	448	478	512	463	GSMUA_Achr10T09470_001	PREDICTED: transcription factor VIP1-like [Musa acuminata subsp. malaccensis]	-	-	-	-	-
GSMUA_Achr10G09480_001	1.34	0	0	1.19	0	1.12	3	0.47	1.09	4.98	0.93	0.46	3	0	0	2	0	2	6	1	2	11	2	1	GSMUA_Achr10T09480_001	Histone H3.2 [Triticum urartu]	-	-	GO:0000785//chromatin;GO:0043231//intracellular membrane-bounded organelle	GO:0003676//nucleic acid binding;GO:0046983//protein dimerization activity	-
GSMUA_Achr10G09490_001	37	22.12	20.18	32.51	14.98	26.6	25.02	20.3	26.9	33.89	14.94	22.38	808	459	329	507	271	454	458	413	446	626	284	434	GSMUA_Achr10T09490_001	Sequence-specific DNA binding transcription factors [Theobroma cacao]	-	-	-	-	-
GSMUA_Achr10G09500_001	10.1	8.56	5.31	14.03	8.48	15.02	2.84	3.28	22.26	27.97	18.85	21.78	165	133	65	164	115	192	39	50	277	389	269	317	GSMUA_Achr10T09500_001	PREDICTED: WAT1-related protein At5g64700-like [Musa acuminata subsp. malaccensis]	-	-	GO:0016020//membrane	-	-
GSMUA_Achr10G09510_001	35.18	23.55	22.51	22.17	18.06	28.02	10.35	11.57	23.34	25.65	38.69	37.92	1245	791	593	559	528	774	306	381	625	762	1186	1187	GSMUA_Achr10T09510_001	PREDICTED: exocyst complex component EXO70B1-like [Musa acuminata subsp. malaccensis]	-	-	-	-	-
GSMUA_Achr10G09520_001	15.89	10.21	13.06	17.99	13.08	20.89	21.34	18.42	18.72	21.94	11.54	10.6	324	198	199	262	221	333	365	350	290	379	205	192	GSMUA_Achr10T09520_001	Sphingomyelin synthetase family protein isoform 1 [Theobroma cacao]	-	-	GO:0005911//cell-cell junction	-	GO:0008380//RNA splicing;GO:0000097//sulfur amino acid biosynthetic process
GSMUA_Achr10G09530_001	34.79	41	31.97	48.91	41.68	38.12	35.22	38.97	35.66	36.54	30.69	29.91	683	765	469	686	678	585	580	713	532	608	525	522	GSMUA_Achr10T09530_001	PREDICTED: protein MAK16 homolog [Musa acuminata subsp. malaccensis]	-	-	-	-	GO:0006221//pyrimidine nucleotide biosynthetic process;GO:0009451//RNA modification
GSMUA_Achr10G09540_001	0	0	0	0	0	0	0	0	0	0	0	0	0	0	0	0	0	0	0	0	0	0	0	0	GSMUA_Achr10T09540_001	PREDICTED: syntaxin-61-like isoform X1 [Musa acuminata subsp. malaccensis]	Folding, sorting and degradation	ko04130//SNARE interactions in vesicular transport	-	-	GO:0016192//vesicle-mediated transport
GSMUA_Achr10G09550_001	0.34	0.35	0.44	0.46	0.4	1.06	0.78	0.89	0.65	0.19	0.75	0	2	2	2	2	2	5	4	5	3	1	4	0	GSMUA_Achr10T09550_001	PREDICTED: syntaxin-61-like isoform X1 [Musa acuminata subsp. malaccensis]	Folding, sorting and degradation	ko04130//SNARE interactions in vesicular transport	GO:0031224//intrinsic component of membrane;GO:0031984;GO:0010008//endosome membrane	GO:0005515//protein binding	GO:0016192//vesicle-mediated transport;GO:0061024//membrane organization;GO:0006605//protein targeting;GO:0009755//hormone-mediated signaling pathway
GSMUA_Achr10G09560_001	61.59	77.28	94.79	23.65	97.68	34.36	25.36	36.04	42.9	20.2	142.39	139.84	693.08	828.49	801.98	191	915.73	303	241	379	369.74	195.78	1409.79	1410.35	GSMUA_Achr10T09560_001	PREDICTED: ethylene-responsive transcription factor ERF110-like [Musa acuminata subsp. malaccensis]	-	-	-	-	-
GSMUA_Achr10G09570_001	26.19	37.25	33.45	31.62	33.32	32.5	32.97	37.99	36.38	31.78	48.85	47.9	411	556	393	355	434	399	435	556	435	425	670	670	GSMUA_Achr10T09570_001	PREDICTED: leucine-rich repeat receptor protein kinase EXS [Musa acuminata subsp. malaccensis]	-	-	-	GO:0016301//kinase activity	-
GSMUA_Achr10G09580_001	8.02	7.26	6.37	7.43	6.87	9.92	9.27	8.92	6.16	6.73	5.95	6.14	291	250	172	192	206	281	281	301	169	205	187	197	GSMUA_Achr10T09580_001	PREDICTED: sec1 family domain-containing protein 2 isoform X2 [Musa acuminata subsp. malaccensis]	-	-	-	-	GO:0016192//vesicle-mediated transport
GSMUA_Achr10G09590_001	1.38	1.37	0.37	0.86	1.57	0.97	1.39	0.66	1.08	0.81	0.94	1.85	20	19	4	9	19	11	17	9	12	10	12	24	GSMUA_Achr10T09590_001	OSJNBa0039K24.20 [Oryza sativa Japonica Group]	-	-	GO:0043231//intracellular membrane-bounded organelle	-	-
GSMUA_Achr10G09600_001	78.11	106.17	163.04	231	146.24	162.45	102.08	121.81	211.4	268.04	318.96	276.01	500	650	793	1070	787	818	558	732	1050	1519	1827	1606	GSMUA_Achr10T09600_001	PREDICTED: ubiquitin-fold modifier 1-like [Musa acuminata subsp. malaccensis]	-	-	-	-	GO:0046474//glycerophospholipid biosynthetic process
GSMUA_Achr10G09610_001	29.41	52.15	24.02	20.92	46.24	39.73	51	53.61	32.76	29.19	27.78	29.13	438	739	268	223	572	463	639	745	372	371	362	387	GSMUA_Achr10T09610_001	PREDICTED: serine/threonine-protein kinase SAPK7-like [Musa acuminata subsp. malaccensis]	Signal transduction	ko04075//Plant hormone signal transduction	GO:0043231//intracellular membrane-bounded organelle	GO:0032550;GO:0004672//protein kinase activity	GO:0006464//cellular protein modification process;GO:0009617//response to bacterium;GO:0009755//hormone-mediated signaling pathway;GO:0006796//phosphate-containing compound metabolic process
GSMUA_Achr10G09620_001	0	0	0	0	0	0	0	0	0	0	0	0	0	0	0	0	0	0	0	0	0	0	0	0	GSMUA_Achr10T09620_001	-	-	-	-	-	-
GSMUA_Achr10G09630_001	0	0	0	0	0	0.45	0	0	0	0	0	0	0	0	0	0	0	1	0	0	0	0	0	0	GSMUA_Achr10T09630_001	PREDICTED: fructose-bisphosphate aldolase, chloroplastic-like [Musa acuminata subsp. malaccensis]	Global and overview maps;Global and overview maps;Carbohydrate metabolism;Energy metabolism;Carbohydrate metabolism;Carbohydrate metabolism	ko01100//Metabolic pathways;ko01110//Biosynthesis of secondary metabolites;ko00010//Glycolysis / Gluconeogenesis;ko00710//Carbon fixation in photosynthetic organisms;ko00051//Fructose and mannose metabolism;ko00030//Pentose phosphate pathway	-	GO:0016832//aldehyde-lyase activity	GO:0006090//pyruvate metabolic process
GSMUA_Achr10G09640_001	0	0	0	0	0	0	0	0	0	0	0	0	0	0	0	0	0	0	0	0	0	0	0	0	GSMUA_Achr10T09640_001	TO117-23 [Taraxacum officinale]	Global and overview maps;Global and overview maps;Carbohydrate metabolism;Energy metabolism;Carbohydrate metabolism;Carbohydrate metabolism	ko01100//Metabolic pathways;ko01110//Biosynthesis of secondary metabolites;ko00010//Glycolysis / Gluconeogenesis;ko00710//Carbon fixation in photosynthetic organisms;ko00051//Fructose and mannose metabolism;ko00030//Pentose phosphate pathway	-	GO:0016832//aldehyde-lyase activity	GO:0006090//pyruvate metabolic process
GSMUA_Achr10G09650_001	0	0	0.5	0	0.9	0	0	0	0	1.34	0	0	0	0	1	0	2	0	0	0	0	3	0	0	GSMUA_Achr10T09650_001	PREDICTED: fructose-bisphosphate aldolase, chloroplastic-like [Musa acuminata subsp. malaccensis]	Global and overview maps;Global and overview maps;Carbohydrate metabolism;Energy metabolism;Carbohydrate metabolism;Carbohydrate metabolism	ko01100//Metabolic pathways;ko01110//Biosynthesis of secondary metabolites;ko00010//Glycolysis / Gluconeogenesis;ko00710//Carbon fixation in photosynthetic organisms;ko00051//Fructose and mannose metabolism;ko00030//Pentose phosphate pathway	-	GO:0016832//aldehyde-lyase activity	GO:0006090//pyruvate metabolic process
GSMUA_Achr10G09660_001	1.4	2.72	1.88	2.26	1.69	3.11	3.21	4.11	4.61	4.32	1.98	2.12	26	48	26	30	26	45	50	71	65	68	32	35	GSMUA_Achr10T09660_001	PREDICTED: probable sodium/metabolite cotransporter BASS2, chloroplastic [Musa acuminata subsp. malaccensis]	-	-	-	-	-
GSMUA_Achr10G09670_001	0.56	0.41	0.38	0.2	0.72	1.17	1.81	0.45	0.37	0.79	0.45	0.48	16	11	8	4	17	26	43	12	8	19	11	12	GSMUA_Achr10T09670_001	Nuclear inhibitor of protein phosphatase 1 [Morus notabilis]	-	-	-	-	GO:0044260;GO:0016458//gene silencing;GO:0007275//multicellular organismal development;GO:0090304;GO:0048856//anatomical structure development;GO:0044710;GO:0040029//regulation of gene expression, epigenetic
GSMUA_Achr10G09680_001	0.37	0.76	0.24	0.25	0.65	0.23	0.64	0.58	0.47	1.02	0.81	0.2	2	4	1	1	3	1	3	3	2	5	4	1	GSMUA_Achr10T09680_001	PREDICTED: nuclear inhibitor of protein phosphatase 1-like [Elaeis guineensis]	-	-	-	-	GO:0031047//gene silencing by RNA;GO:0009908//flower development;GO:0050896//response to stimulus;GO:0016070//RNA metabolic process;GO:0043414;GO:0044710;GO:0050794//regulation of cellular process;GO:0040029//regulation of gene expression, epigenetic
GSMUA_Achr10G09690_001	23.53	31.87	14.11	6.59	16.44	6.16	4.58	4	8.75	7.08	29.47	23.84	435	560	195	87	252	89	71	69	123	111	475	392	GSMUA_Achr10T09690_001	PREDICTED: scarecrow-like protein 23 [Musa acuminata subsp. malaccensis]	-	-	-	-	GO:0010468//regulation of gene expression;GO:0034645//cellular macromolecule biosynthetic process
GSMUA_Achr10G09700_001	0	0	0	0	0	0	0	0	0	0	0	0	0	0	0	0	0	0	0	0	0	0	0	0	GSMUA_Achr10T09700_001	-	-	-	-	-	-
GSMUA_Achr10G09710_001	1.04	2.43	1.97	0.59	0	0.27	1	0.22	0.28	0.76	0.49	2.61	5	11	7	2	0	1	4	1	1	3	2	11	GSMUA_Achr10T09710_001	-	-	-	-	-	-
GSMUA_Achr10G09720_001	0	0	0	0	0	0	0	0	0	0	0.63	0	0	0	0	0	0	0	0	0	0	0	1	0	GSMUA_Achr10T09720_001	PREDICTED: transcription factor TCP8-like [Musa acuminata subsp. malaccensis]	-	-	-	-	-
GSMUA_Achr10G09730_001	2.15	1.82	4.55	4.76	3.6	5.73	5.9	2.69	7.22	12.22	5.47	4.7	36	29	57	57	50	75	83	42	92	174	80	70	GSMUA_Achr10T09730_001	PREDICTED: transcription factor TCP8-like [Musa acuminata subsp. malaccensis]	-	-	-	-	-
GSMUA_Achr10G09740_001	18.99	12.37	11.32	16.79	11.26	18.31	21.76	19.6	14.74	19.27	10.67	10.83	1065	658	472	670	521	801	1018	1022	624	903	517	536	GSMUA_Achr10T09740_001	PREDICTED: protein TPLATE-like [Musa acuminata subsp. malaccensis]	-	-	GO:0043231//intracellular membrane-bounded organelle;GO:0043232;GO:0005911//cell-cell junction;GO:0044444//cytoplasmic part;GO:0016020//membrane	-	GO:0016192//vesicle-mediated transport;GO:0030243//cellulose metabolic process;GO:0048229//gametophyte development
GSMUA_Achr10G09750_001	20.83	19.38	16.81	19.53	16.83	24.45	18.79	20.17	18.01	18.1	18.14	18.85	331	293	200	222	222	304	251	299	218	245	252	267	GSMUA_Achr10T09750_001	PREDICTED: cleavage stimulation factor subunit 2-like [Musa acuminata subsp. malaccensis]	Translation	ko03015//mRNA surveillance pathway	-	GO:0044822//poly(A) RNA binding;GO:0036094//small molecule binding	GO:0006396//RNA processing;GO:0040007//growth;GO:0006355//regulation of transcription, DNA-templated
GSMUA_Achr10G09760_001	20	25.78	20.83	27.88	25.55	22.68	20.06	19	19.66	23.68	19.17	26.21	138	170	109	139	148	123	118	123	105	144	118	164	GSMUA_Achr10T09760_001	PREDICTED: cleavage stimulation factor subunit 2-like [Musa acuminata subsp. malaccensis]	Translation	ko03015//mRNA surveillance pathway	-	GO:0097159//organic cyclic compound binding;GO:1901363	-
GSMUA_Achr10G09770_001	0	0	0	0	0	0	0	0	0	0	0	0	0	0	0	0	0	0	0	0	0	0	0	0	GSMUA_Achr10T09770_001	Transmembrane 9 superfamily member 3 [Aegilops tauschii]	-	-	GO:0031224//intrinsic component of membrane;GO:0043231//intracellular membrane-bounded organelle	-	-
GSMUA_Achr10G09780_001	0	0.27	0	0	0	0	0	0	0	0.56	0	0	0	1	0	0	0	0	0	0	0	2	0	0	GSMUA_Achr10T09780_001	PREDICTED: transmembrane 9 superfamily member 1-like [Populus euphratica]	-	-	GO:0031985//Golgi cisterna;GO:0031224//intrinsic component of membrane	-	-
GSMUA_Achr10G09790_001	0	0	0	0	0	0	0	0	0	0	0	0	0	0	0	0	0	0	0	0	0	0	0	0	GSMUA_Achr10T09790_001	PREDICTED: transmembrane 9 superfamily member 3 [Nelumbo nucifera]	-	-	-	-	-
GSMUA_Achr10G09800_001	0	0.11	0.2	0	0.06	0.26	0	0.05	0	0.12	0.06	0.17	0	2	3	0	1	4	0	1	0	2	1	3	GSMUA_Achr10T09800_001	PREDICTED: multiple C2 and transmembrane domain-containing protein 2-like [Phoenix dactylifera]	-	-	-	-	-
GSMUA_Achr10G09810_001	0	0	0	0	0	0	0	0	0	0	0	0	0	0	0	0	0	0	0	0	0	0	0	0	GSMUA_Achr10T09810_001	PREDICTED: transmembrane 9 superfamily member 1 isoform X3 [Elaeis guineensis]	-	-	-	-	-
GSMUA_Achr10G09820_001	0	0	0	0	0	0	0	0.34	0	0	0	0	0	0	0	0	0	0	0	1	0	0	0	0	GSMUA_Achr10T09820_001	PREDICTED: transmembrane 9 superfamily member 3-like [Musa acuminata subsp. malaccensis]	-	-	GO:0031985//Golgi cisterna;GO:0031224//intrinsic component of membrane	-	-
GSMUA_Achr10G09830_001	0	0.1	0.13	0	0.12	0	0.11	0	0	0	0	0.11	0	1	1	0	1	0	1	0	0	0	0	1	GSMUA_Achr10T09830_001	AT1G22610 [Arabidopsis thaliana]	-	-	-	-	-
GSMUA_Achr10G09840_001	40.41	47.4	33.36	33.09	29.81	27.97	17.9	14.84	20.07	22.41	38.07	36.99	487	544	302	286	299	264	182	167	185	232	403	399	GSMUA_Achr10T09840_001	PREDICTED: nifU-like protein 2, chloroplastic [Musa acuminata subsp. malaccensis]	-	-	GO:0009532//plastid stroma	GO:0046914//transition metal ion binding;GO:0051536//iron-sulfur cluster binding	GO:0009058//biosynthetic process;GO:0009657//plastid organization
GSMUA_Achr10G09850_001	4.35	4.2	5.06	6.2	3.86	5.85	14.26	13.2	4.16	5.12	3.43	3.77	120	110	104	122	88	126	329	339	87	119	82	92	GSMUA_Achr10T09850_001	PREDICTED: serine hydroxymethyltransferase 7-like [Musa acuminata subsp. malaccensis]	Global and overview maps;Global and overview maps;Amino acid metabolism;Carbohydrate metabolism;Metabolism of other amino acids;Metabolism of cofactors and vitamins	ko01100//Metabolic pathways;ko01110//Biosynthesis of secondary metabolites;ko00260//Glycine, serine and threonine metabolism;ko00630//Glyoxylate and dicarboxylate metabolism;ko00460//Cyanoamino acid metabolism;ko00670//One carbon pool by folate	-	GO:0016742//hydroxymethyl-, formyl- and related transferase activity;GO:0043168//anion binding	GO:0009069//serine family amino acid metabolic process;GO:0006730//one-carbon metabolic process
GSMUA_Achr10G09860_001	7.82	0.35	0.25	0.46	3.72	2.36	6.05	0.36	11.29	9.96	8.6	1.87	165	7	4	7	65	39	107	7	181	178	158	35	GSMUA_Achr10T09860_001	PREDICTED: aspartic proteinase Asp1-like [Musa acuminata subsp. malaccensis]	-	-	GO:0043231//intracellular membrane-bounded organelle	GO:0004175//endopeptidase activity	GO:0019538//protein metabolic process
GSMUA_Achr10G09870_001	11.7	16.72	17.05	34.22	8.61	24.32	70.69	37.41	19.92	23.96	20.63	28.01	274	372	298	572	167	445	1387	816	354	474	420	582	GSMUA_Achr10T09870_001	PREDICTED: aldehyde dehydrogenase family 3 member H1-like [Musa acuminata subsp. malaccensis]	Global and overview maps;Global and overview maps;Carbohydrate metabolism;Carbohydrate metabolism;Amino acid metabolism;Lipid metabolism;Carbohydrate metabolism;Carbohydrate metabolism;Amino acid metabolism;Carbohydrate metabolism;Lipid metabolism;Amino acid metabolism;Metabolism of other amino acids;Metabolism of terpenoids and polyketides;Amino acid metabolism;Amino acid metabolism	ko01100//Metabolic pathways;ko01110//Biosynthesis of secondary metabolites;ko00010//Glycolysis / Gluconeogenesis;ko00620//Pyruvate metabolism;ko00330//Arginine and proline metabolism;ko00561//Glycerolipid metabolism;ko00040//Pentose and glucuronate interconversions;ko00053//Ascorbate and aldarate metabolism;ko00280//Valine, leucine and isoleucine degradation;ko00640//Propanoate metabolism;ko00071…	-	GO:0016620//oxidoreductase activity, acting on the aldehyde or oxo group of donors, NAD or NADP as acceptor	GO:0044237//cellular metabolic process;GO:0044710
GSMUA_Achr10G09880_001	9.07	9.65	6.6	9.05	8.16	12.6	13.95	14.15	10.97	10.31	7.27	7.95	308	311	167	219	229	334	396	447	282	294	214	239	GSMUA_Achr10T09880_001	PREDICTED: E3 ubiquitin-protein ligase RGLG1 [Musa acuminata subsp. malaccensis]	-	-	-	GO:0046914//transition metal ion binding;GO:0019787//small conjugating protein ligase activity	GO:0032446//protein modification by small protein conjugation;GO:0009617//response to bacterium;GO:0009755//hormone-mediated signaling pathway;GO:0006725//cellular aromatic compound metabolic process;GO:0006950//response to stress
GSMUA_Achr10G09890_001	31.36	24.49	21.15	22.79	28.13	28.32	25.62	28.07	24.39	24	18.49	20.02	467	347	236	243	348	330	321	390	277	305	241	266	GSMUA_Achr10T09890_001	PREDICTED: isocitrate dehydrogenase [NAD] catalytic subunit 5, mitochondrial-like [Musa acuminata subsp. malaccensis]	Global and overview maps;Global and overview maps;Carbohydrate metabolism	ko01100//Metabolic pathways;ko01110//Biosynthesis of secondary metabolites;ko00020//Citrate cycle (TCA cycle)	GO:0043231//intracellular membrane-bounded organelle	GO:0046872//metal ion binding;GO:0004448//isocitrate dehydrogenase activity;GO:0000166//nucleotide binding	GO:0006101//citrate metabolic process
GSMUA_Achr10G09900_001	0	0	0	0	0.32	0.33	0.31	0	0	0	0.3	0	0	0	0	0	1	1	1	0	0	0	1	0	GSMUA_Achr10T09900_001	-	-	-	-	-	-
GSMUA_Achr10G09910_001	2.36	2.44	3.89	6.39	1.96	4.24	10.74	12.42	3.78	6.39	4.69	4.65	7	7	9	14	5	10	28	35	9	18	13	13	GSMUA_Achr10T09910_001	-	-	-	-	-	-
GSMUA_Achr10G09920_001	5.89	5.99	4.73	3.92	5.79	7.5	8.41	9.21	6.41	6.05	4.13	5.96	564	544	336	267	457	560	671	820	463	483	341	503	GSMUA_Achr10T09920_001	Autophagy-related protein 2 [Triticum urartu]	-	-	-	-	GO:0044248//cellular catabolic process
GSMUA_Achr10G09930_001	3.63	15.84	5.77	5.42	4.32	6.94	6	6.03	4.27	5.2	4.45	5.94	75	311	89	80	74	112	104	116	67	91	80	109	GSMUA_Achr10T09930_001	PREDICTED: protein BPS1, chloroplastic-like [Musa acuminata subsp. malaccensis]	-	-	-	-	-
GSMUA_Achr10G09940_001	94.26	97.65	103.52	184.93	115.53	120.7	179.81	168.73	120.65	125.46	85.11	96.23	170	172	150	252	184	175	294	293	181	231	150	170	GSMUA_Achr10T09940_001	PREDICTED: 40S ribosomal protein S12-like isoform X1 [Phoenix dactylifera]	Translation	ko03010//Ribosome	GO:0030529//ribonucleoprotein complex	GO:0005198//structural molecule activity	GO:0010467//gene expression
GSMUA_Achr10G09950_001	9.18	9.11	6.14	6.33	9.23	8.25	7.18	6.89	7.61	7.59	6.1	6.36	295	278	147	145	245	207	193	206	185	205	170	181	GSMUA_Achr10T09950_001	PREDICTED: probable beta-1,3-galactosyltransferase 20 [Musa acuminata subsp. malaccensis]	-	-	GO:0044464;GO:0016020//membrane	GO:0035250//UDP-galactosyltransferase activity	GO:0006486//protein glycosylation
GSMUA_Achr10G09960_001	0.39	0.41	0	0.55	1.43	1.01	0	0	0	0.47	0	0	1	1	0	1	3	2	0	0	0	1	0	0	GSMUA_Achr10T09960_001	-	-	-	-	-	-
GSMUA_Achr10G09970_001	12.32	10.55	9.96	13.11	14.27	17.29	19.17	21.78	12.63	13.77	9.36	10.39	205	167	124	156	197	225	268	338	160	195	136	154	GSMUA_Achr10T09970_001	PREDICTED: nucleolin 2-like [Musa acuminata subsp. malaccensis]	-	-	-	-	-
GSMUA_Achr10G09980_001	42.87	44.77	59.92	79.68	75.36	84.24	98.02	105.33	65.99	69.12	53.32	57.78	632	628	662	841	923	972	1216	1449	742	870	688	760	GSMUA_Achr10T09980_001	PREDICTED: nucleolin 2-like [Musa acuminata subsp. malaccensis]	-	-	GO:0043231//intracellular membrane-bounded organelle	GO:0003676//nucleic acid binding;GO:0036094//small molecule binding	-
GSMUA_Achr10G09990_001	28.25	23.55	18.37	19.06	19.9	23.21	21.51	20.79	20.64	18.02	15.45	19.22	1126	891	545	541	655	722	716	771	622	602	533	677	GSMUA_Achr10T09990_001	PREDICTED: heat shock 70 kDa protein 16 [Musa acuminata subsp. malaccensis]	-	-	-	GO:0016628//oxidoreductase activity, acting on the CH-CH group of donors, NAD or NADP as acceptor;GO:0032550	GO:0044710;GO:0050896//response to stimulus
GSMUA_Achr10G10000_001	0.31	0.33	0	0.43	0.37	0	0	0.33	0	0.37	0	0.7	1	1	0	1	1	0	0	1	0	1	0	2	GSMUA_Achr10T10000_001	-	-	-	-	-	-
GSMUA_Achr10G10010_001	96.07	77.24	66.5	74.27	74.98	72.44	40.14	50.16	63.74	53.87	63.5	81.96	2216.44	1693	1145	1222.99	1432	1305.99	776	1078	1116	1050	1273.99	1678.01	GSMUA_Achr10T10010_001	PREDICTED: glucose-6-phosphate/phosphate translocator 2, chloroplastic-like [Musa acuminata subsp. malaccensis]	-	-	GO:0031224//intrinsic component of membrane	GO:0004674//protein serine/threonine kinase activity	GO:0007049//cell cycle;GO:0051234//establishment of localization
GSMUA_Achr10G10020_001	2.05	2.02	2.47	3.23	3.5	4.9	6.13	5.81	4.68	3.8	1.66	2.89	31	29	28	35	44	58	78	82	54	49	22	39	GSMUA_Achr10T10020_001	PREDICTED: probable UDP-3-O-acylglucosamine N-acyltransferase 2, mitochondrial isoform X1 [Musa acuminata subsp. malaccensis]	-	-	-	GO:0016746//transferase activity, transferring acyl groups	GO:0008654//phospholipid biosynthetic process
GSMUA_Achr10G10030_001	1.25	2.1	2.65	1.74	2.25	3.35	0.3	0	2.76	4.44	2.12	3.19	10	16	16	10	15	21	2	0	17	31	15	23	GSMUA_Achr10T10030_001	PREDICTED: LOW QUALITY PROTEIN: transcription factor ILR3-like [Musa acuminata subsp. malaccensis]	-	-	GO:0043231//intracellular membrane-bounded organelle	GO:0005488//binding	-
GSMUA_Achr10G10040_001	0.21	0	0.57	0	0.26	0	0	0	0	0	0	0	1	0	2	0	1	0	0	0	0	0	0	0	GSMUA_Achr10T10040_001	PREDICTED: transcription factor ILR3-like [Musa acuminata subsp. malaccensis]	-	-	-	-	-
GSMUA_Achr10G10050_001	112.76	131.65	192.71	283.97	151.42	211.35	105.11	113.46	181.84	265.58	236.67	158.82	645	721	840	1178	730	952	515	610	810	1355	1217	829	GSMUA_Achr10T10050_001	PREDICTED: probable histone H2A.2 [Musa acuminata subsp. malaccensis]	-	-	GO:0000785//chromatin;GO:0043231//intracellular membrane-bounded organelle	GO:0003676//nucleic acid binding;GO:0046983//protein dimerization activity	-
GSMUA_Achr10G10060_001	1.83	1.04	0.87	0.69	2.17	1.48	6.99	3.71	3.85	2.06	2.04	3.47	11	6	4	3	11	7	36	21	18	11	11	19	GSMUA_Achr10T10060_001	PREDICTED: calmodulin-like [Musa acuminata subsp. malaccensis]	Environmental adaptation;Signal transduction	ko04626//Plant-pathogen interaction;ko04070//Phosphatidylinositol signaling system	GO:0031090//organelle membrane;GO:0043231//intracellular membrane-bounded organelle;GO:0044444//cytoplasmic part	GO:0046872//metal ion binding	GO:0016192//vesicle-mediated transport;GO:0019932//second-messenger-mediated signaling
GSMUA_Achr10G10070_001	170.02	132.37	151.09	165.05	179.13	109.45	97.12	94.55	140.37	140.48	313.05	219.25	2244	1663	1496	1561	1966	1131	1080	1165	1415	1588	3623	2586	GSMUA_Achr10T10070_001	PREDICTED: calmodulin-2-like [Musa acuminata subsp. malaccensis]	Environmental adaptation;Signal transduction	ko04626//Plant-pathogen interaction;ko04070//Phosphatidylinositol signaling system	GO:0031090//organelle membrane;GO:0043231//intracellular membrane-bounded organelle;GO:0044444//cytoplasmic part	GO:0046872//metal ion binding	GO:0016192//vesicle-mediated transport;GO:0019932//second-messenger-mediated signaling
GSMUA_Achr10G10080_001	78.92	87.56	66.04	97.36	71.3	77.12	70.01	104.22	89.67	87.58	59.34	66.78	858	907	540	760	646	657	643	1059	747	821	568	651	GSMUA_Achr10T10080_001	PREDICTED: minor allergen Alt a 7-like [Musa acuminata subsp. malaccensis]	-	-	-	GO:0032553;GO:0003824//catalytic activity	GO:0044710;GO:0006355//regulation of transcription, DNA-templated
GSMUA_Achr10G10090_001	0	0	0.46	0.24	0	0	0.41	0.19	0	0.2	0	0.38	0	0	2	1	0	0	2	1	0	1	0	2	GSMUA_Achr10T10090_001	PREDICTED: pentatricopeptide repeat-containing protein At5g66520-like [Elaeis guineensis]	-	-	GO:0043231//intracellular membrane-bounded organelle	GO:0016301//kinase activity;GO:0032550	GO:0006796//phosphate-containing compound metabolic process;GO:0007186//G-protein coupled receptor signaling pathway
GSMUA_Achr10G10100_001	0.32	0.28	0.19	0.27	0.64	0.5	0.95	1.27	0.39	0.76	0.63	0.26	9.93	8.12	4.45	6.03	16.33	12.11	24.42	36.45	9.01	19.73	16.93	7.09	GSMUA_Achr10T10100_001	PREDICTED: ribonucleases P/MRP protein subunit POP1-like [Musa acuminata subsp. malaccensis]	Translation;Translation	ko03013//RNA transport;ko03008//Ribosome biogenesis in eukaryotes	-	-	GO:0016070//RNA metabolic process
GSMUA_Achr10G10110_001	1.02	0.82	1.07	1.82	0.8	1.56	1.31	0.75	0.66	1.41	1.15	1.17	51	39	40	65	33	61	55	35	25	59	50	52	GSMUA_Achr10T10110_001	PREDICTED: external alternative NAD(P)H-ubiquinone oxidoreductase B3, mitochondrial-like [Musa acuminata subsp. malaccensis]	Energy metabolism	ko00190//Oxidative phosphorylation	-	GO:0046872//metal ion binding;GO:0003824//catalytic activity;GO:0000166//nucleotide binding	GO:0044710
GSMUA_Achr10G10120_001	0.52	0.55	0	0.73	0	1	0	0.84	1.04	1.57	1.21	0.89	2	2	0	2	0	3	0	3	3	5	4	3	GSMUA_Achr10T10120_001	PREDICTED: uncharacterized protein LOC104000253 [Musa acuminata subsp. malaccensis]	-	-	-	-	-
GSMUA_Achr10G10130_001	56.12	67.52	84.32	112.02	53.6	78.09	76.49	77.55	51.73	52.85	53.06	39.93	159	185	187	235	131	176	191	209	118	143	141	107	GSMUA_Achr10T10130_001	BnaC08g36200D [Brassica napus]	-	-	-	-	GO:0043094
GSMUA_Achr10G10140_001	20.77	14.91	22.5	27.27	27.98	34.55	31.32	39.55	24.01	25.16	17.72	20.45	1301	886	1047	1215	1445	1688	1636	2303	1135	1316	958	1130	GSMUA_Achr10T10140_001	PREDICTED: probable isoleucine--tRNA ligase, cytoplasmic [Musa acuminata subsp. malaccensis]	Translation	ko00970//Aminoacyl-tRNA biosynthesis	GO:0044444//cytoplasmic part	GO:0032550;GO:0052689//carboxylic ester hydrolase activity;GO:0004812//aminoacyl-tRNA ligase activity	GO:0051603//proteolysis involved in cellular protein catabolic process;GO:0006418//tRNA aminoacylation for protein translation;GO:0006090//pyruvate metabolic process;GO:0006996//organelle organization;GO:0006970//response to osmotic stress;GO:0006006//glucose metabolic process;GO:0006448//regulation of translational elongation
GSMUA_Achr10G10150_001	0	0	0	0	0	0	0.22	0.07	0	0.22	0	0.07	0	0	0	0	0	0	3	1	0	3	0	1	GSMUA_Achr10T10150_001	Os05g0143300 [Oryza sativa Japonica Group]	-	-	-	-	-
GSMUA_Achr10G10160_001	60.76	53.96	41.09	25.02	41.57	44.29	20.43	39.64	35.35	29.21	42.65	44.04	1313	1108	663	386	744	748	370	798	580	534	802	845	GSMUA_Achr10T10160_001	PREDICTED: GABA transporter 1-like [Musa acuminata subsp. malaccensis]	-	-	GO:0031224//intrinsic component of membrane	GO:0015171//amino acid transmembrane transporter activity	GO:0006865//amino acid transport
GSMUA_Achr10G10170_001	0	0	0	0	0	0	0	0	0	0	0	0	0	0	0	0	0	0	0	0	0	0	0	0	GSMUA_Achr10T10170_001	-	-	-	-	-	-
GSMUA_Achr10G10180_001	6.05	1.89	5.44	5.09	4.74	9.46	10.94	8.36	9.62	13.25	3.88	3.25	185	55	124	111	120	226	280	238	223	341	103	88	GSMUA_Achr10T10180_001	PREDICTED: nucleobase-ascorbate transporter 12-like [Musa acuminata subsp. malaccensis]	-	-	GO:0031224//intrinsic component of membrane	-	GO:0051234//establishment of localization;GO:0044763
GSMUA_Achr10G10190_001	5.13	2.33	3.54	7.53	4.51	5.66	4.39	3.55	2.73	2.78	2.33	6.38	9	4	5	10	7	8	7	6	4	5	4	11	GSMUA_Achr10T10190_001	PREDICTED: uncharacterized protein LOC104000248 [Musa acuminata subsp. malaccensis]	-	-	-	-	-
GSMUA_Achr10G10200_001	3.01	3.53	2.35	2.73	2.82	3.14	2.9	2.29	2.05	3.97	2.33	2.33	124	138	72	80	96	101	100	88	64	137	83	85	GSMUA_Achr10T10200_001	PREDICTED: polyadenylation and cleavage factor homolog 4-like [Elaeis guineensis]	-	-	-	-	-
GSMUA_Achr10G10210_001	0	0	0	0	0	0	0	0	0	0	0	0	0	0	0	0	0	0	0	0	0	0	0	0	GSMUA_Achr10T10210_001	PREDICTED: pleiotropic drug resistance protein 5-like [Musa acuminata subsp. malaccensis]	-	-	GO:0043231//intracellular membrane-bounded organelle	GO:0017111//nucleoside-triphosphatase activity;GO:0032550;GO:0015604//organic phosphonate transmembrane transporter activity	GO:0044765
GSMUA_Achr10G10220_001	0	0.28	0	0	0	0	0.32	0	0	0	0	0.3	0	1	0	0	0	0	1	0	0	0	0	1	GSMUA_Achr10T10220_001	-	-	-	-	-	-
GSMUA_Achr10G10230_001	0	0	0	0	0	0	0	0	0	0	0	0	0	0	0	0	0	0	0	0	0	0	0	0	GSMUA_Achr10T10230_001	-	-	-	-	-	-
GSMUA_Achr10G10240_001	31.93	37.32	32.5	38.22	37.27	43.34	25.91	27.09	43.66	45.9	35.4	44.1	362	403	277	311	352	385	248	287	379	448	353	448	GSMUA_Achr10T10240_001	PREDICTED: low molecular weight phosphotyrosine protein phosphatase-like [Musa acuminata subsp. malaccensis]	-	-	-	GO:0004721//phosphoprotein phosphatase activity	GO:0006470//protein dephosphorylation
GSMUA_Achr10G10250_001	0	0	0	0	0	0	0	0	0	0	0	0	0	0	0	0	0	0	0	0	0	0	0	0	GSMUA_Achr10T10250_001	-	-	-	-	-	-
GSMUA_Achr10G10260_001	11.85	8.88	6.53	11.59	7.41	12.48	10.39	8.65	10.89	12.53	7.04	8.82	216	154	89	151	112	178	159	147	151	194	112	143	GSMUA_Achr10T10260_001	Os02g0529600 [Oryza sativa Japonica Group]	-	-	GO:0031224//intrinsic component of membrane	GO:0042285//xylosyltransferase activity	-
GSMUA_Achr10G10270_001	61.81	69.35	83.28	89.7	79.61	79.23	91.89	92.6	86.3	73.55	71.54	90.35	634	678	643	661	681	637	797	888	679	652	647	832	GSMUA_Achr10T10270_001	PREDICTED: histidine-containing phosphotransfer protein 1-like isoform X1 [Musa acuminata subsp. malaccensis]	Signal transduction	ko04075//Plant hormone signal transduction	GO:0043231//intracellular membrane-bounded organelle	GO:0060089	GO:0035556//intracellular signal transduction
GSMUA_Achr10G10280_001	11.17	11.11	12.45	17.54	11.16	16.94	22.04	22.78	11.88	15.35	5.84	4.86	204	193	170	229	169	242	338	388	165	238	93	79	GSMUA_Achr10T10280_001	PREDICTED: transcription initiation factor TFIID subunit 12 [Musa acuminata subsp. malaccensis]	Transcription	ko03022//Basal transcription factors	-	-	GO:0044238;GO:0044260;GO:0010467//gene expression
GSMUA_Achr10G10290_001	27.7	8.31	118.72	33.94	13.7	40.19	3.31	2.42	262.09	143.34	368.13	403.07	146	42	478	130	61	167	15	12	1079	678	1751	1945	GSMUA_Achr10T10290_001	PREDICTED: CEN-like protein 2 [Musa acuminata subsp. malaccensis]	-	-	-	-	-
GSMUA_Achr10G10300_001	4.22	7	2.26	2.16	3.3	4.32	2.55	4.21	2.22	2.87	3.42	6.15	85	134	34	31	55	68	43	79	34	49	60	110	GSMUA_Achr10T10300_001	PREDICTED: transcription factor TGA2-like [Musa acuminata subsp. malaccensis]	Signal transduction	ko04075//Plant hormone signal transduction	-	-	-
GSMUA_Achr10G10310_001	58.58	63.82	47.45	81.08	71.12	73.93	84.59	106.4	49.49	58.55	43.72	44.74	343.87	358.58	212.07	344.96	351.64	341.61	425	586.81	226	305.99	230.46	239.43	GSMUA_Achr10T10310_001	PREDICTED: 60S ribosomal protein L10a-1-like isoform X2 [Musa acuminata subsp. malaccensis]	Translation	ko03010//Ribosome	GO:0044391	GO:0003676//nucleic acid binding;GO:0005198//structural molecule activity	GO:0010467//gene expression
GSMUA_Achr10G10320_001	41.88	51.58	66.43	81.4	60.28	55.44	35.71	39.41	51.21	46.88	45.94	42.72	234	276	283	330	284	244	171	207	223	234	231	218	GSMUA_Achr10T10320_001	PREDICTED: 60S ribosomal protein L10a-1 [Musa acuminata subsp. malaccensis]	Translation	ko03010//Ribosome	GO:0044391	GO:0003676//nucleic acid binding;GO:0005198//structural molecule activity	GO:0010467//gene expression
GSMUA_Achr10G10330_001	0	0	0	0	0	0	0	0	0	0	0	0	0	0	0	0	0	0	0	0	0	0	0	0	GSMUA_Achr10T10330_001	-	-	-	-	-	-
GSMUA_Achr10G10340_001	9.85	7.97	8.41	8.61	8.27	13.31	9.26	5.69	9.1	9.62	6.47	6.91	139	107	89	87	97	147	110	75	98	116	80	87	GSMUA_Achr10T10340_001	PREDICTED: ribonuclease H2 subunit A [Musa acuminata subsp. malaccensis]	Replication and repair	ko03030//DNA replication	-	GO:0043169//cation binding;GO:0003676//nucleic acid binding;GO:0016891//endoribonuclease activity, producing 5'-phosphomonoesters	GO:0090501//RNA phosphodiester bond hydrolysis
GSMUA_Achr10G10350_001	0.38	0.09	0.23	0.36	0.44	0.9	1.58	0.44	0.25	0.56	0.12	0.22	18	4	8	12	17	33	62	19	9	22	5	9	GSMUA_Achr10T10350_001	PREDICTED: LOW QUALITY PROTEIN: 125 kDa kinesin-related protein [Musa acuminata subsp. malaccensis]	-	-	GO:0005875//microtubule associated complex	GO:0015631//tubulin binding;GO:0003774//motor activity;GO:0032550	GO:0007017//microtubule-based process
GSMUA_Achr10G10360_001	7.04	6.6	4.83	6.29	4.72	6.34	7.57	5.32	3.41	7.32	9.04	9.7	48	43	25	31	27	34	44	34	18	44	55	60	GSMUA_Achr10T10360_001	PREDICTED: proline-rich receptor-like protein kinase PERK9 isoform X1 [Setaria italica]	-	-	-	-	-
GSMUA_Achr10G10370_001	0.39	0	2	0.53	0.45	0.49	0	0	0	0.81	0	1.65	1	0	4	1	1	1	0	0	0	2	0	4	GSMUA_Achr10T10370_001	-	-	-	-	-	-
GSMUA_Achr10G10380_001	0	0	0	0	0	0	0	0	0	0	0	0	0	0	0	0	0	0	0	0	0	0	0	0	GSMUA_Achr10T10380_001	-	-	-	-	-	-
GSMUA_Achr10G10390_001	5.06	12.32	4.44	4.52	1.15	5.12	6.78	4.7	1.74	3.43	1.63	2.87	53	123	35	34	10	42	60	46	14	31	15	27	GSMUA_Achr10T10390_001	PREDICTED: momilactone A synthase-like [Musa acuminata subsp. malaccensis]	-	-	-	GO:0016616//oxidoreductase activity, acting on the CH-OH group of donors, NAD or NADP as acceptor	GO:0044710
GSMUA_Achr10G10400_001	250.08	378.92	269.52	143.4	145.63	98.92	215.63	254.48	167.18	105.58	196.47	219.81	1954	2827	1593	808	953	607	1432	1863	1008	722	1364	1552	GSMUA_Achr10T10400_001	PREDICTED: protein YLS9-like [Musa acuminata subsp. malaccensis]	-	-	-	-	-
GSMUA_Achr10G10410_001	103.94	106.99	102.32	112.95	92.23	99.11	79.04	77.93	105.35	102.64	107.93	100.54	1225	1201	906	955	905	915	786	858	950	1040	1118	1061	GSMUA_Achr10T10410_001	PREDICTED: VAMP-like protein YKT61 [Musa acuminata subsp. malaccensis]	Folding, sorting and degradation	ko04130//SNARE interactions in vesicular transport	GO:0031224//intrinsic component of membrane	-	GO:0006810//transport
GSMUA_Achr10G10420_001	1.23	0.98	1.67	1.3	1.5	1.19	0.74	1.33	0.82	1.12	2.15	1.4	4	3	4	3	4	3	2	4	2	3	6	4	GSMUA_Achr10T10420_001	-	-	-	-	-	-
GSMUA_Achr10G10430_001	0	0	0	0.44	0	0	0	0	0	0	0	0	0	0	0	1	0	0	0	0	0	0	0	0	GSMUA_Achr10T10430_001	-	-	-	-	-	-
GSMUA_Achr10G10440_001	39.34	45.86	34.13	30.16	46.98	34.81	51.3	63.45	47.72	32.42	38.95	53.37	482	535	314	265	479	334	530	726	447	341	419	585	GSMUA_Achr10T10440_001	PREDICTED: ABSCISIC ACID-INSENSITIVE 5-like protein 4 [Musa acuminata subsp. malaccensis]	Signal transduction	ko04075//Plant hormone signal transduction	-	GO:0001071//nucleic acid binding transcription factor activity;GO:0003677//DNA binding	GO:0010468//regulation of gene expression
GSMUA_Achr10G10450_001	30.84	43.3	20.08	1.53	11.59	14.43	7.51	3.55	7.39	8.11	23.34	23.76	138	186	69	5	44	51	29	15	26	33	95	98	GSMUA_Achr10T10450_001	PREDICTED: ethylene-responsive transcription factor ABR1-like [Musa acuminata subsp. malaccensis]	-	-	GO:0043231//intracellular membrane-bounded organelle	GO:0003676//nucleic acid binding;GO:0001071//nucleic acid binding transcription factor activity	GO:0010468//regulation of gene expression;GO:0034645//cellular macromolecule biosynthetic process
GSMUA_Achr10G10460_001	5.16	2.74	4.25	4.2	3.56	4.57	6.62	6.69	5.07	6.41	2.27	2.55	91	46	56	53	52	63	98	110	68	96	35	40	GSMUA_Achr10T10460_001	PREDICTED: 26S proteasome non-ATPase regulatory subunit 11 homolog [Musa acuminata subsp. malaccensis]	Folding, sorting and degradation	ko03050//Proteasome	GO:0043231//intracellular membrane-bounded organelle;GO:0043234//protein complex;GO:0005911//cell-cell junction;GO:0044444//cytoplasmic part	-	GO:0009642//response to light intensity;GO:0044786//cell cycle DNA replication;GO:0006511//ubiquitin-dependent protein catabolic process;GO:0043248//proteasome assembly;GO:0000302//response to reactive oxygen species;GO:0033554//cellular response to stress;GO:0001558//regulation of cell growth;GO:0010467//gene expression;GO:0035966//response to topologically incorrect protein
GSMUA_Achr10G10470_001	0	0	0	0	0	0	0	0	0	0	0	0	0	0	0	0	0	0	0	0	0	0	0	0	GSMUA_Achr10T10470_001	PREDICTED: vignain-like [Musa acuminata subsp. malaccensis]	Transport and catabolism	ko04145//Phagosome	-	GO:0070011//peptidase activity, acting on L-amino acid peptides	GO:0019538//protein metabolic process
GSMUA_Achr10G10480_001	13.46	12.25	18.5	11.84	15.98	16.91	16.48	12.01	20.2	18.04	13.93	19.68	418	361	428	262	410	410	428	347	475	471	375	541	GSMUA_Achr10T10480_001	PREDICTED: G-type lectin S-receptor-like serine/threonine-protein kinase At1g34300 [Musa acuminata subsp. malaccensis]	-	-	GO:0016020//membrane	GO:0004672//protein kinase activity;GO:0097159//organic cyclic compound binding;GO:1901363;GO:0036094//small molecule binding	GO:0044763;GO:0006464//cellular protein modification process;GO:0006796//phosphate-containing compound metabolic process
GSMUA_Achr10G10490_001	18.53	15.5	11.69	10.93	11.61	15.71	12.08	12.04	14.7	12.52	12.19	20.15	398.82	317	187.97	168.01	206.95	264.24	218	241.56	240.3	228	228.3	385.25	GSMUA_Achr10T10490_001	PREDICTED: 3-phosphoinositide-dependent protein kinase 2-like [Musa acuminata subsp. malaccensis]	-	-	-	GO:0004672//protein kinase activity;GO:0032550	GO:0006796//phosphate-containing compound metabolic process;GO:0006464//cellular protein modification process
GSMUA_Achr10G10500_001	0	0	0	0	0	0	0	0.49	0	0	0	0	0	0	0	0	0	0	0	1	0	0	0	0	GSMUA_Achr10T10500_001	-	-	-	-	-	-
GSMUA_Achr10G10510_001	6.44	7.44	7.82	11.23	8.49	10.02	8.76	7.93	9.37	12.82	5.31	9.58	59	65	54	74	65	72	68	68	66	102	43	79	GSMUA_Achr10T10510_001	ikzf5 [Gossypium arboreum]	-	-	-	-	-
GSMUA_Achr10G10520_001	7.59	8.26	6.35	7.75	10.26	11.82	8.4	8.14	9.62	10.99	4.68	8.81	115	119	72	84	129	140	107	115	111	142	62	119	GSMUA_Achr10T10520_001	ikzf5 [Gossypium arboreum]	-	-	-	-	-
GSMUA_Achr10G10530_001	3.75	2.45	5.46	8.32	5.53	8.97	10.59	9.02	9.48	9.55	3.79	3.59	105	65	114	166	128	196	248	235	201	225	92	89	GSMUA_Achr10T10530_001	P-loop containing nucleoside triphosphate hydrolases superfamily protein isoform 1 [Theobroma cacao]	-	-	GO:0043231//intracellular membrane-bounded organelle	GO:0032550;GO:0019206//nucleoside kinase activity	GO:0009124//nucleoside monophosphate biosynthetic process;GO:0009117//nucleotide metabolic process
GSMUA_Achr10G10540_001	1.07	1.74	1.92	1.98	1.11	1.92	1.85	1.54	2.75	2.16	0.44	0.58	48	74	64	63	41	67	69	64	93	81	17	23	GSMUA_Achr10T10540_001	PREDICTED: multiple C2 and transmembrane domain-containing protein 1-like [Musa acuminata subsp. malaccensis]	-	-	-	GO:0003824//catalytic activity	-
GSMUA_Achr10G10550_001	19.76	18.76	28.05	21.77	29.94	27.65	22.55	23.01	26.42	22.56	29.12	28.09	339	306	360	267	426	371	325	368	345	329	436	429	GSMUA_Achr10T10550_001	PREDICTED: F-box protein SKP2A-like [Musa acuminata subsp. malaccensis]	-	-	-	-	-
GSMUA_Achr10G10560_001	34.37	39.69	25.92	33.78	23.83	35.77	47.51	42.35	31.88	30.43	21.85	24.66	549	603	310	386	316	447	638	631	388	414	305	351	GSMUA_Achr10T10560_001	PREDICTED: ras-related protein RABC1 [Musa acuminata subsp. malaccensis]	-	-	GO:0016020//membrane	GO:0032550	GO:0008104//protein localization;GO:0051234//establishment of localization;GO:0035556//intracellular signal transduction
GSMUA_Achr10G10570_001	0	0	0	0	0	0	0	0	0	0	0	0	0	0	0	0	0	0	0	0	0	0	0	0	GSMUA_Achr10T10570_001	PREDICTED: cytochrome c [Gossypium raimondii]	-	-	-	-	-
GSMUA_Achr10G10580_001	11.51	9.79	8.38	5.77	11.56	10	6.43	7.26	7.52	7.71	9.64	11.05	704	568	381	251	583	477	328	413	347	394	509	596	GSMUA_Achr10T10580_001	PREDICTED: phospholipase SGR2 [Musa acuminata subsp. malaccensis]	-	-	GO:0005773//vacuole	-	GO:0009605//response to external stimulus;GO:0009629//response to gravity
GSMUA_Achr10G10590_001	19.62	14.88	25.38	41.61	25.8	37.97	41.68	38.08	26.67	32.88	14.68	13.33	657	473	633	993	714	993	1167	1187	676	925	426	395	GSMUA_Achr10T10590_001	PREDICTED: pentatricopeptide repeat-containing protein At1g10270 [Musa acuminata subsp. malaccensis]	-	-	GO:0043231//intracellular membrane-bounded organelle	-	GO:0016070//RNA metabolic process;GO:0034645//cellular macromolecule biosynthetic process;GO:0010467//gene expression;GO:0009790//embryo development
GSMUA_Achr10G10600_001	0	0	0	0	0	0	0	0	0	0	0	0	0	0	0	0	0	0	0	0	0	0	0	0	GSMUA_Achr10T10600_001	-	-	-	-	-	-
GSMUA_Achr10G10610_001	22.56	22.14	26.24	41.49	18.79	38.62	58.72	45.96	29.48	35.89	22.5	21.37	204	191	179	270	142	274	450	389	205	282	180	174	GSMUA_Achr10T10610_001	3-isopropylmalate dehydratase large subunit [Gossypium arboreum]	-	-	GO:0043231//intracellular membrane-bounded organelle	GO:0046914//transition metal ion binding;GO:0043566//structure-specific DNA binding	GO:0000725//recombinational repair
GSMUA_Achr10G10620_001	0	0	0	0	0	0	0	0	0	0	0	0	0	0	0	0	0	0	0	0	0	0	0	0	GSMUA_Achr10T10620_001	PREDICTED: protein YLS7-like [Brachypodium distachyon]	-	-	-	-	-
GSMUA_Achr10G10630_001	0	0	0	0	0	0.29	0.26	0	0	0	0	0	0	0	0	0	0	1	1	0	0	0	0	0	GSMUA_Achr10T10630_001	Extended synaptotagmin-3 [Gossypium arboreum]	-	-	-	-	-
GSMUA_Achr10G10640_001	0	0	0	0	0.19	0	0.57	0.17	0	0	0	0	0	0	0	0	1	0	3	1	0	0	0	0	GSMUA_Achr10T10640_001	PREDICTED: probable adenylate kinase 2, chloroplastic [Musa acuminata subsp. malaccensis]	Global and overview maps;Global and overview maps;Nucleotide metabolism	ko01100//Metabolic pathways;ko01110//Biosynthesis of secondary metabolites;ko00230//Purine metabolism	GO:0009532//plastid stroma	GO:0032550;GO:0016776//phosphotransferase activity, phosphate group as acceptor;GO:0019205//nucleobase-containing compound kinase activity	GO:0006468//protein phosphorylation;GO:0009117//nucleotide metabolic process;GO:0032774//RNA biosynthetic process;GO:0043269//regulation of ion transport;GO:0016109
GSMUA_Achr10G10650_001	5.62	6.14	7.43	7.96	6.71	11.76	9.7	8.79	8.09	11.85	4.92	5.67	45	47	45	46	45	74	66	66	50	83	35	41	GSMUA_Achr10T10650_001	PREDICTED: probable serine/threonine-protein kinase At1g54610 [Musa acuminata subsp. malaccensis]	-	-	-	-	-
GSMUA_Achr10G10660_001	9.69	9.84	12.21	13.34	11.13	16.92	16.21	16.13	10.32	15.25	7.62	9.69	280	270	263	275	266	382	392	434	226	371	191	248	GSMUA_Achr10T10660_001	PREDICTED: probable serine/threonine-protein kinase At1g54610 [Musa acuminata subsp. malaccensis]	-	-	-	GO:0036094//small molecule binding;GO:0004672//protein kinase activity;GO:1901363;GO:0097159//organic cyclic compound binding	GO:0044237//cellular metabolic process
GSMUA_Achr10G10670_001	2.03	2.88	4.47	6.66	4.04	5.87	8.07	9.09	5.2	4.73	3.42	3.26	23	31	38	54	38	52	77	96	45	46	34	33	GSMUA_Achr10T10670_001	PREDICTED: probable tRNA N6-adenosine threonylcarbamoyltransferase, mitochondrial isoform X2 [Musa acuminata subsp. malaccensis]	-	-	GO:0043231//intracellular membrane-bounded organelle;GO:0019866//organelle inner membrane	GO:0043169//cation binding;GO:0004175//endopeptidase activity;GO:0016746//transferase activity, transferring acyl groups	GO:0044767;GO:0019538//protein metabolic process;GO:0006400//tRNA modification
GSMUA_Achr10G10680_001	1.91	1.28	2.31	1.94	2.61	3.33	3.81	5.58	4.09	3.03	1.78	2.23	22	14	20	16	25	30	37	60	36	30	18	23	GSMUA_Achr10T10680_001	PREDICTED: probable tRNA N6-adenosine threonylcarbamoyltransferase, mitochondrial isoform X1 [Musa acuminata subsp. malaccensis]	-	-	GO:0043231//intracellular membrane-bounded organelle;GO:0019866//organelle inner membrane	GO:0043169//cation binding;GO:0004175//endopeptidase activity;GO:0016746//transferase activity, transferring acyl groups	GO:0044767;GO:0019538//protein metabolic process;GO:0006400//tRNA modification
GSMUA_Achr10G10690_001	0	0	0	0	0	0	0	0	0	0	0	0	0	0	0	0	0	0	0	0	0	0	0	0	GSMUA_Achr10T10690_001	PREDICTED: NAC domain-containing protein 48-like [Musa acuminata subsp. malaccensis]	-	-	GO:0043231//intracellular membrane-bounded organelle	GO:0003676//nucleic acid binding	GO:0010468//regulation of gene expression;GO:0034645//cellular macromolecule biosynthetic process
GSMUA_Achr10G10700_001	8.9	9.76	8.78	8.9	9.12	9.44	13.77	16.3	7.23	8.41	6.05	5.29	268	279	197	191	227	222	347	457	165	213	158	141	GSMUA_Achr10T10700_001	PREDICTED: protease Do-like 10, mitochondrial [Musa acuminata subsp. malaccensis]	-	-	GO:0044429//mitochondrial part	GO:0004175//endopeptidase activity	GO:0019538//protein metabolic process
GSMUA_Achr10G10710_001	553.23	386.69	351.36	261.72	427.57	325.22	75.23	134.83	226.4	170.04	352.16	307.09	11338	7532	5379	3831	7260	5210	1293	2575	3525	2951	6285	5592	GSMUA_Achr10T10710_001	PREDICTED: 2-alkenal reductase (NADP(+)-dependent) [Musa acuminata subsp. malaccensis]	-	-	-	GO:0003824//catalytic activity;GO:0046914//transition metal ion binding	GO:0044710
GSMUA_Achr10G10720_001	0.09	0.05	0	0.07	0.06	0.24	0.11	0.05	0.06	0.11	0.05	0.1	2	1	0	1	1	4	2	1	1	2	1	2	GSMUA_Achr10T10720_001	PREDICTED: dual specificity protein kinase shkC-like [Musa acuminata subsp. malaccensis]	-	-	-	GO:0004672//protein kinase activity;GO:0032550	GO:0007166//cell surface receptor signaling pathway;GO:0006468//protein phosphorylation;GO:0010646//regulation of cell communication
GSMUA_Achr10G10730_001	31.44	26.55	16.03	14.5	21.36	14.16	3.34	3.96	19.92	15.99	30.69	11.71	323	260	124	107	183	114	29	38	157	142	278	108	GSMUA_Achr10T10730_001	PREDICTED: beta-glucosidase 4-like [Musa acuminata subsp. malaccensis]	-	-	GO:0044444//cytoplasmic part	GO:0015926//glucosidase activity	GO:0030243//cellulose metabolic process
GSMUA_Achr10G10740_001	21.46	17.95	11.39	6.38	14.19	10.3	3.38	2.67	11.63	6.24	20.77	5.07	111	89	45	24	62	42	15	13	47	29	97	24	GSMUA_Achr10T10740_001	PREDICTED: beta-glucosidase 4-like [Musa acuminata subsp. malaccensis]	-	-	GO:0044444//cytoplasmic part	GO:0015926//glucosidase activity	GO:0030243//cellulose metabolic process
GSMUA_Achr10G10750_001	5.87	2.92	4.62	4.24	4.5	7.26	7.68	5.75	8.56	8.19	4.38	4.05	337	159	197	173	213	325	368	307	371	393	217	205	GSMUA_Achr10T10750_001	PREDICTED: dedicator of cytokinesis protein 6 [Musa acuminata subsp. malaccensis]	-	-	GO:0044432;GO:0044425//membrane part	-	GO:0043087//regulation of GTPase activity;GO:0006810//transport;GO:0000226//microtubule cytoskeleton organization;GO:0048509//regulation of meristem development;GO:0009933//meristem structural organization;GO:0007015//actin filament organization;GO:0006637//acyl-CoA metabolic process;GO:0000904//cell morphogenesis involved in differentiation;GO:0016129;GO:0009799//specification of symmetry;GO:190…
GSMUA_Achr10G10760_001	0.29	0.16	0.18	0.4	0.21	0.51	1.24	0.81	0.5	0.74	0.1	0.15	13	7	6	13	8	18	47	34	17	28	4	6	GSMUA_Achr10T10760_001	PREDICTED: Werner syndrome ATP-dependent helicase homolog, partial [Musa acuminata subsp. malaccensis]	Folding, sorting and degradation	ko03018//RNA degradation	-	GO:0097159//organic cyclic compound binding;GO:0008026//ATP-dependent helicase activity;GO:1901363;GO:0036094//small molecule binding	GO:0006259//DNA metabolic process
GSMUA_Achr10G10770_001	2.04	1.35	3.03	2.48	3.58	2.27	1.74	2.09	5.25	3.62	3.06	5.74	46	29	51	40	67	40	33	44	90	69	60	115	GSMUA_Achr10T10770_001	BnaC05g17100D [Brassica napus]	-	-	-	-	-
GSMUA_Achr10G10780_001	28.05	35.81	18.68	14.75	18.61	19.81	16.22	16.16	14.75	13.03	15.46	20.12	725	879	360	272	398	400	351	389	289	284	347	461	GSMUA_Achr10T10780_001	PREDICTED: target of Myb protein 1-like [Musa acuminata subsp. malaccensis]	-	-	GO:0044464	-	GO:0015031//protein transport
GSMUA_Achr10G10790_001	0.29	0	0	0	0	0.19	0	0	0	0	0	0.16	2	0	0	0	0	1	0	0	0	0	0	1	GSMUA_Achr10T10790_001	PREDICTED: NAC transcription factor NAM-1-like [Musa acuminata subsp. malaccensis]	-	-	GO:0043231//intracellular membrane-bounded organelle	GO:0003676//nucleic acid binding	GO:0048856//anatomical structure development;GO:0034645//cellular macromolecule biosynthetic process;GO:0010468//regulation of gene expression;GO:0044699
GSMUA_Achr10G10800_001	5.54	52.23	13.19	1.45	1.88	9.07	4.57	6.04	3	4.47	2.49	3.84	53	476	95	10	15	68	37	54	22	37	21	33	GSMUA_Achr10T10800_001	PREDICTED: transcriptional activator Myb [Musa acuminata subsp. malaccensis]	-	-	-	GO:0003676//nucleic acid binding	-
GSMUA_Achr10G10810_001	28.13	29.37	19.4	17.36	22.1	23.35	18.66	25.02	15.16	15.83	16.17	23.97	907	899	466	399	589	588	503	751	370	429	452	684	GSMUA_Achr10T10810_001	PREDICTED: phosphatidylserine decarboxylase proenzyme 2-like isoform X2 [Musa acuminata subsp. malaccensis]	Global and overview maps;Lipid metabolism	ko01100//Metabolic pathways;ko00564//Glycerophospholipid metabolism	-	GO:0046872//metal ion binding;GO:0016831//carboxy-lyase activity	GO:0006644//phospholipid metabolic process
GSMUA_Achr10G10820_001	0	0.28	0	0	0	0.34	0.31	0.84	0.67	0.58	0	0.29	0	1	0	0	0	1	1	3	2	2	0	1	GSMUA_Achr10T10820_001	Os12g0187800 [Oryza sativa Japonica Group]	-	-	-	-	-
GSMUA_Achr10G10830_001	195.57	175.81	96.18	63.02	124.83	66.87	31.45	54.28	74.43	57.47	144.27	75.73	4281	3657	1572	985	2263	1144	577	1107	1237	1064	2748	1472	GSMUA_Achr10T10830_001	PREDICTED: GDP-L-galactose phosphorylase 1-like [Musa acuminata subsp. malaccensis]	Global and overview maps;Global and overview maps;Carbohydrate metabolism	ko01100//Metabolic pathways;ko01110//Biosynthesis of secondary metabolites;ko00053//Ascorbate and aldarate metabolism	-	GO:0004645//phosphorylase activity	-
GSMUA_Achr10G10840_001	0	0	0.2	0	0	0	0	0	0	0	0	0	0	0	1	0	0	0	0	0	0	0	0	0	GSMUA_Achr10T10840_001	-	-	-	-	-	-
GSMUA_Achr10G10850_001	0.99	0	0.52	0	0	0	0.23	0	0.76	0.44	0	0	5	0	2	0	0	0	1	0	3	2	0	0	GSMUA_Achr10T10850_001	Extended synaptotagmin-3 [Gossypium arboreum]	-	-	-	-	-
GSMUA_Achr10G10860_001	66	78.41	43.45	32.22	13.43	38.99	155.77	104.03	23.03	37.7	23.25	33.12	1221	1379	601	426	206	564	2419	1794	324	592	375	545	GSMUA_Achr10T10860_001	PREDICTED: phosphoribosylamine--glycine ligase-like isoform X2 [Musa acuminata subsp. malaccensis]	Global and overview maps;Global and overview maps;Nucleotide metabolism	ko01100//Metabolic pathways;ko01110//Biosynthesis of secondary metabolites;ko00230//Purine metabolism	GO:0009532//plastid stroma	GO:0043169//cation binding;GO:0032550;GO:0016879//ligase activity, forming carbon-nitrogen bonds	GO:0006144//purine nucleobase metabolic process;GO:0006188//IMP biosynthetic process
GSMUA_Achr10G10870_001	3.34	1.86	3.61	5.25	4.04	7.28	6.39	6.67	3.84	3.46	2.57	2.79	108	57	87	121	108	184	173	201	94	94	72	80	GSMUA_Achr10T10870_001	PREDICTED: regulator of nonsense transcripts UPF3-like isoform X2 [Musa acuminata subsp. malaccensis]	Translation;Translation	ko03013//RNA transport;ko03015//mRNA surveillance pathway	-	-	-
GSMUA_Achr10G10880_001	2.94	2.41	2.88	3.73	4.28	5.38	7.08	5.19	4.15	3.8	2.74	2.83	23	18	17	21	28	33	47	38	25	26	19	20	GSMUA_Achr10T10880_001	PREDICTED: regulator of nonsense transcripts UPF3-like isoform X1 [Musa acuminata subsp. malaccensis]	Translation;Translation	ko03013//RNA transport;ko03015//mRNA surveillance pathway	-	GO:0036094//small molecule binding	-
GSMUA_Achr10G10890_001	12.61	9.22	10	10.89	13.37	18.13	17.77	21.84	15.48	14.66	10.02	10.88	845	586	498	519	739	948	993	1361	783	820	580	643	GSMUA_Achr10T10890_001	PREDICTED: cullin-associated NEDD8-dissociated protein 1 [Musa acuminata subsp. malaccensis]	-	-	-	-	-
GSMUA_Achr10G10900_001	45.41	36.19	34.17	24.26	29.78	23.83	10.34	13.57	14.77	23.32	41.51	46.79	1413	1069	792	538	766	579	269	393	348	610	1120	1289	GSMUA_Achr10T10900_001	PREDICTED: PHD finger protein At1g33420-like isoform X1 [Musa acuminata subsp. malaccensis]	-	-	-	-	-
GSMUA_Achr10G10910_001	3.8	2.3	6.4	6.41	6.16	4.66	2.03	7.91	6.61	3.16	7.26	9.81	94	54	118	113	126	90	42	182	124	66	156	215	GSMUA_Achr10T10910_001	PREDICTED: protein NRT1/ PTR FAMILY 4.3-like [Musa acuminata subsp. malaccensis]	-	-	-	-	-
GSMUA_Achr10G10920_001	0	0	0	0	0	0	0	0	0	0	0	0	0	0	0	0	0	0	0	0	0	0	0	0	GSMUA_Achr10T10920_001	PREDICTED: RNA-binding protein 24-like isoform X2 [Musa acuminata subsp. malaccensis]	-	-	-	-	-
GSMUA_Achr10G10930_001	21.54	9.46	13.26	7.85	10.23	17.21	11.81	16.91	18.5	23.59	9.95	11.94	299	125	138	78	118	187	138	219	196	280	121	148	GSMUA_Achr10T10930_001	PREDICTED: RNA-binding protein 24-like isoform X4 [Musa acuminata subsp. malaccensis]	-	-	-	-	-
GSMUA_Achr10G10940_001	4.53	5.09	7.17	0	6.47	1.69	0.13	2.83	3.01	0.38	16.59	34.57	41	44	49	0	49	12	1	24	21	3	133	282	GSMUA_Achr10T10940_001	PREDICTED: probable protein phosphatase 2C 74 [Musa acuminata subsp. malaccensis]	-	-	-	-	-
GSMUA_Achr10G10950_001	18.33	21.44	12.29	14.11	16.2	18.55	15.67	15.55	17.42	18.96	15.41	25.44	146	163	74	81	108	116	106	116	107	132	109	183	GSMUA_Achr10T10950_001	nuclear transport factor 2 (NTF2) family protein [Medicago truncatula]	-	-	-	-	-
GSMUA_Achr10G10960_001	14.64	14.97	9.44	14.69	15.2	18.18	14.16	10.93	13.32	11.37	12.52	18.45	25	25	13	19	23	25	22	18	19	20	21	31	GSMUA_Achr10T10960_001	-	-	-	-	-	-
GSMUA_Achr10G10970_001	39.18	42.35	9.59	10.6	14.23	10.98	20.94	18.41	7.74	10.41	13.57	17.08	396	408	73	77	120	87	179	174	60	91	121	155	GSMUA_Achr10T10970_001	PREDICTED: ras-related protein RABD1-like isoform X2 [Musa acuminata subsp. malaccensis]	-	-	-	-	-
GSMUA_Achr10G10980_001	0.51	0.79	0.33	0	1.49	2.58	4.7	4.58	1.29	2.49	1.39	2.75	2	3	1	0	5	8	16	17	4	9	5	10	GSMUA_Achr10T10980_001	PREDICTED: ras-related protein RABA2a-like [Musa acuminata subsp. malaccensis]	-	-	-	-	-
GSMUA_Achr10G10990_001	0	0	0	0	0	0	0	0	0	0	0	0	0	0	0	0	0	0	0	0	0	0	0	0	GSMUA_Achr10T10990_001	PREDICTED: agamous-like MADS-box protein AGL11 [Musa acuminata subsp. malaccensis]	-	-	-	-	-
GSMUA_Achr10G11000_001	8.77	8.81	9.54	9.27	12.36	13.88	13.03	13.73	10.36	12.53	10.38	12.38	429	409	347	323	499	530	532	625	383	513	439	535	GSMUA_Achr10T11000_001	PREDICTED: general transcription factor 3C polypeptide 3 isoform X2 [Musa acuminata subsp. malaccensis]	-	-	-	-	-
GSMUA_Achr10G11010_001	13.41	12.99	20.44	24.87	18.75	32.41	27.36	23.46	20.74	23.99	12.12	13.78	398	366	452	526	460	751	679	648	466	599	312	362	GSMUA_Achr10T11010_001	PREDICTED: ATP-dependent Clp protease ATP-binding subunit clpX-like, mitochondrial isoform X1 [Musa acuminata subsp. malaccensis]	-	-	-	-	-
GSMUA_Achr10G11020_001	0	0	0	0.16	0	0.29	0.14	0.12	0.15	0.4	0	0.13	0	0	0	1	0	2	1	1	1	3	0	1	GSMUA_Achr10T11020_001	PREDICTED: zinc-finger homeodomain protein 4-like [Musa acuminata subsp. malaccensis]	-	-	-	-	-
GSMUA_Achr10G11030_001	41.8	41.86	147.84	750.97	97.69	144.42	58.85	121.72	57.07	52.82	23.07	27.54	419	400	1116	5410	817	1135	499	1141	439	458	204	248	GSMUA_Achr10T11030_001	PREDICTED: 22.0 kDa class IV heat shock protein-like [Musa acuminata subsp. malaccensis]	Folding, sorting and degradation	ko04141//Protein processing in endoplasmic reticulum	-	-	-
GSMUA_Achr10G11040_001	17.35	11.62	16.47	23.08	13.29	19.47	20.76	18.94	21.98	19.96	18.14	12.65	199	127	142	190	127	175	201	203	193	197	183	130	GSMUA_Achr10T11040_001	PREDICTED: LOC100284443 isoform X1 [Zea mays]	-	-	-	-	-
GSMUA_Achr10G11050_001	0.3	0	0.4	0	0	0	0.36	0	0.8	0.36	0.35	0.34	1	0	1	0	0	0	1	0	2	1	1	1	GSMUA_Achr10T11050_001	-	-	-	-	-	-
GSMUA_Achr10G11060_001	5.64	4.79	4.53	3.36	3.79	6.46	3.54	2.49	6.29	4.54	4.44	5.84	68	55	41	29	38	61	36	28	58	47	47	63	GSMUA_Achr10T11060_001	PREDICTED: CAAX prenyl protease 2-like isoform X1 [Musa acuminata subsp. malaccensis]	Metabolism of terpenoids and polyketides	ko00900//Terpenoid backbone biosynthesis	-	-	-
GSMUA_Achr10G11070_001	0	0	0	0	0	0	0	0	0	0	0	0	0	0	0	0	0	0	0	0	0	0	0	0	GSMUA_Achr10T11070_001	-	-	-	-	-	-
GSMUA_Achr10G11080_001	101.46	122.42	140.98	130.63	116.9	127.65	61.82	63.05	92.91	197.57	174.05	168.88	1646	1889	1712	1516	1574	1620	843	954	1148	2729	2467	2441	GSMUA_Achr10T11080_001	PREDICTED: zinc finger A20 and AN1 domain-containing stress-associated protein 5-like [Musa acuminata subsp. malaccensis]	-	-	-	-	-
GSMUA_Achr10G11090_001	33.39	44.24	28.72	20.29	31.29	33.96	8.59	8.21	29.48	46.4	45.48	47.17	186	236	122	82	147	149	41	43	128	231	228	240	GSMUA_Achr10T11090_001	PREDICTED: zinc finger A20 and AN1 domain-containing stress-associated protein 5-like isoform X1 [Musa acuminata subsp. malaccensis]	-	-	-	-	-
GSMUA_Achr10G11100_001	43.06	32.51	105.12	42.44	29.11	50.21	6.71	8.83	47.26	55.37	90.55	64.95	695	499	1270	490	390	634	91	133	581	761	1277	934	GSMUA_Achr10T11100_001	PREDICTED: cytochrome P450 94C1-like [Musa acuminata subsp. malaccensis]	-	-	-	-	-
GSMUA_Achr10G11110_001	4.21	8.45	6.16	4.59	3.28	5.67	13.53	16.02	9.19	6.95	4.26	6.62	15	29	17	12	10	16	42	54	26	23	14	22	GSMUA_Achr10T11110_001	PREDICTED: copper transport protein ATX1-like [Musa acuminata subsp. malaccensis]	-	-	-	-	-
GSMUA_Achr10G11120_001	22.07	17.47	21.49	38.41	25.83	26.34	28.2	37.37	22.84	22.76	15.49	12.49	160	121	118	201	157	150	174	254	128	145	100	82	GSMUA_Achr10T11120_001	PREDICTED: 60S acidic ribosomal protein P2A-like [Musa acuminata subsp. malaccensis]	Translation	ko03010//Ribosome	-	-	-
GSMUA_Achr10G11130_001	3.81	3.25	5.29	2.77	5.34	5.17	6.78	4.93	8	6.66	7.69	8.25	48	39	50	25	56	51	72	58	77	72	85.01	93	GSMUA_Achr10T11130_001	PREDICTED: serine/threonine-protein kinase D6PKL2-like [Musa acuminata subsp. malaccensis]	-	-	-	-	-
GSMUA_Achr10G11140_001	628.8	666.2	189.63	489.95	119.67	220.75	65.86	102.45	47.8	212.42	124.55	58.87	4140	4194	948	2333	662	1143	370	633	244	1236	733	352	GSMUA_Achr10T11140_001	PREDICTED: phytosulfokines 2 [Elaeis guineensis]	-	-	-	-	-
GSMUA_Achr10G11150_001	0.72	1.35	4.54	10.13	3.93	4.38	7.75	9.03	12.98	7.99	4.35	9.18	5	9	24	51	23	24	46	59	70	49	27	58	GSMUA_Achr10T11150_001	PREDICTED: arogenate dehydratase/prephenate dehydratase 6, chloroplastic-like [Setaria italica]	-	-	-	-	-
GSMUA_Achr10G11160_001	9.26	5.69	5.07	3.66	7.55	6.97	3.93	3.32	7.13	5.1	7.92	7.52	775	452	315	218	521	455	274	258	450	356	572	555	GSMUA_Achr10T11160_001	PREDICTED: transcriptional activator DEMETER-like [Musa acuminata subsp. malaccensis]	-	-	-	-	-
GSMUA_Achr10G11170_001	3.14	3.07	3.71	6.27	5.06	5.01	7.03	6.87	7.01	7.92	5.94	3.59	44	41	39	63	59	55	83	90	75	95	73	45	GSMUA_Achr10T11170_001	PREDICTED: peroxiredoxin-2E-2, chloroplastic-like [Musa acuminata subsp. malaccensis]	-	-	-	-	-
GSMUA_Achr10G11180_001	118.25	49.58	33.28	7.9	29.03	8.49	7.97	7.6	21.77	14.78	49.51	17.13	2958	1178	621	141	601	166	167	177	413	312	1076	380	GSMUA_Achr10T11180_001	PREDICTED: glucomannan 4-beta-mannosyltransferase 9-like [Musa acuminata subsp. malaccensis]	-	-	-	-	-
GSMUA_Achr10G11190_001	167.96	210.6	147.76	117.97	204	154.97	180.73	200.46	139.15	129.07	211.43	190.63	2482	2961	1636	1248	2504	1792	2247	2764	1568	1628	2734	2513	GSMUA_Achr10T11190_001	PREDICTED: peptidyl-prolyl cis-trans isomerase CYP21-4-like [Musa acuminata subsp. malaccensis]	-	-	-	-	-
GSMUA_Achr10G11200_001	176.23	138.08	99.87	81.16	113.85	104.73	86.12	82.7	88.4	95.47	171.01	153.7	3269	2435	1385	1076	1751	1519	1341	1430	1247	1503	2766	2536	GSMUA_Achr10T11200_001	PREDICTED: UDP-D-apiose/UDP-D-xylose synthase 2 [Musa acuminata subsp. malaccensis]	Global and overview maps;Global and overview maps;Carbohydrate metabolism	ko01100//Metabolic pathways;ko01110//Biosynthesis of secondary metabolites;ko00520//Amino sugar and nucleotide sugar metabolism	-	-	-
GSMUA_Achr10G11210_001	0	0.26	0	0	0	0.31	0	0	0.31	0	0	0	0	1	0	0	0	1	0	0	1	0	0	0	GSMUA_Achr10T11210_001	PREDICTED: nuclear receptor subfamily 4 group A member 3-like [Phoenix dactylifera]	-	-	-	-	-
GSMUA_Achr10G11220_001	0	0	0	0	0	0	0	0	0	0	0	0	0	0	0	0	0	0	0	0	0	0	0	0	GSMUA_Achr10T11220_001	Phosphoglucosamine mutase [Medicago truncatula]	Global and overview maps;Global and overview maps;Carbohydrate metabolism;Carbohydrate metabolism	ko01100//Metabolic pathways;ko01110//Biosynthesis of secondary metabolites;ko00520//Amino sugar and nucleotide sugar metabolism;ko00051//Fructose and mannose metabolism	-	-	-
GSMUA_Achr10G11230_001	0.12	0	0.16	0	0.59	0.32	0.29	0.13	0	0.14	0.42	0.82	1	0	1	0	4	2	2	1	0	1	3	6	GSMUA_Achr10T11230_001	PREDICTED: pathogen-related protein-like isoform X1 [Musa acuminata subsp. malaccensis]	-	-	-	-	-
GSMUA_Achr10G11240_001	0	0	0	0	0	0	0	0	0	0	0	0	0	0	0	0	0	0	0	0	0	0	0	0	GSMUA_Achr10T11240_001	PREDICTED: stigma-specific STIG1-like protein 1 [Amborella trichopoda]	-	-	-	-	-
GSMUA_Achr10G11250_001	1.25	0.09	0.41	0.43	0.47	0.96	1.96	0.63	2.09	1.92	0.38	0.35	45	3	11	11	14	27	59	21	57	58	12	11	GSMUA_Achr10T11250_001	PREDICTED: enolase-phosphatase E1-like [Elaeis guineensis]	-	-	-	-	-
GSMUA_Achr10G11260_001	0	0	0	0	0	0	0	0	0	0	0	0	0	0	0	0	0	0	0	0	0	0	0	0	GSMUA_Achr10T11260_001	-	-	-	-	-	-
GSMUA_Achr10G11270_001	249.29	393.41	312.8	191.5	464.52	329.45	105.63	98.68	248.94	158.92	714.25	771.93	1691	2551	1610	939	2646	1757	611	628	1308	951	4326	4751	GSMUA_Achr10T11270_001	PREDICTED: basic blue protein-like [Musa acuminata subsp. malaccensis]	-	-	-	-	-
GSMUA_Achr10G11280_001	6.3	5.16	5.46	7.32	6.72	5.99	14.86	10.53	7.74	9.87	9.06	9.03	55	43	36	46	49	41	110	86	52	75	70	71	GSMUA_Achr10T11280_001	PREDICTED: homologous-pairing protein 2 homolog [Musa acuminata subsp. malaccensis]	-	-	-	-	-
GSMUA_Achr10G11290_001	19.35	23.61	19.51	12.16	27.26	12.34	15.02	13.41	39.5	10.54	17.4	19.88	401	465	302	180	468	200	261	259	622	185	314	366	GSMUA_Achr10T11290_001	PREDICTED: IST1 homolog [Gossypium raimondii]	-	-	-	-	-
GSMUA_Achr10G11300_001	8.76	2.79	1.77	4.44	3.08	4.97	2.72	1.04	3.58	11.3	3.12	2.86	99	30	15	36	29	44	26	11	31	110	31	29	GSMUA_Achr10T11300_001	PREDICTED: probable carboxylesterase 17 [Musa acuminata subsp. malaccensis]	-	-	-	-	-
GSMUA_Achr10G11310_001	91.2	76.08	60.66	77.87	82.62	72.5	49.15	26.12	120.15	89.49	98.22	103.15	1381	1096	688	844	1039	859	626	369	1387	1156	1301	1393	GSMUA_Achr10T11310_001	PREDICTED: U-box domain-containing protein 4-like [Musa acuminata subsp. malaccensis]	-	-	-	-	-
GSMUA_Achr10G11320_001	8.58	8.29	10.67	9.65	12.78	18.66	17.95	14.99	10.03	12.34	13.43	11.39	29	27	28	24	37	50	53	48	27	39	42	36	GSMUA_Achr10T11320_001	PREDICTED: U1 small nuclear ribonucleoprotein 70 kDa-like [Musa acuminata subsp. malaccensis]	-	-	-	-	-
GSMUA_Achr10G11330_001	0.48	0	0.33	0.68	0	0.31	0.29	0.52	0.64	0	0.28	0	2	0	1	2	0	1	1	2	2	0	1	0	GSMUA_Achr10T11330_001	PREDICTED: U1 small nuclear ribonucleoprotein 70 kDa-like [Musa acuminata subsp. malaccensis]	-	-	-	-	-
GSMUA_Achr10G11340_001	0.23	0.15	0.25	0.13	0	0.12	0.56	0.05	0.25	0.06	0	0.26	5	3	4	2	0	2	10	1	4	1	0	5	GSMUA_Achr10T11340_001	PREDICTED: glucan endo-1,3-beta-glucosidase 7 [Musa acuminata subsp. malaccensis]	-	-	-	-	-
GSMUA_Achr10G11350_001	14.55	12.46	10.07	15.33	14.16	17.14	16.54	17.33	14.52	14.22	11.48	11.76	450	366	232	338	362	414	428	499	340	370	308	322	GSMUA_Achr10T11350_001	PREDICTED: vacuolar-sorting receptor 3-like [Musa acuminata subsp. malaccensis]	-	-	-	-	-
GSMUA_Achr10G11360_001	2.52	0.08	0.11	0.06	0.63	0.51	3.54	0.65	0.79	0.76	0.41	0.18	63	2	2	1	13	10	74	15	15	16	9	4	GSMUA_Achr10T11360_001	PREDICTED: BTB/POZ domain-containing protein NPY4 [Musa acuminata subsp. malaccensis]	-	-	-	-	-
GSMUA_Achr10G11370_001	26.1	25.45	26.43	19.4	57.92	27.1	21.57	28.93	19.7	14.86	44.29	42.37	442	410	335	235	814	359	307	457	254	214	655	639	GSMUA_Achr10T11370_001	PREDICTED: probable N-acetyltransferase HLS1-like [Musa acuminata subsp. malaccensis]	-	-	-	-	-
GSMUA_Achr10G11380_001	0	0	0.06	0	0	0	0	0	0	0	0	0.05	0	0	1	0	0	0	0	0	0	0	0	1	GSMUA_Achr10T11380_001	PREDICTED: QWRF motif-containing protein 2-like [Musa acuminata subsp. malaccensis]	-	-	-	-	-
GSMUA_Achr10G11390_001	0.05	0.22	0.14	0.15	0.13	0.13	0.43	0.06	0	0.06	0	0.41	1	4	2	2	2	2	7	1	0	1	0	7	GSMUA_Achr10T11390_001	PREDICTED: scarecrow-like protein 32 [Musa acuminata subsp. malaccensis]	-	-	-	-	-
GSMUA_Achr10G11400_001	132.63	147.99	172.91	271.16	204.03	232.56	225.38	241.96	223.88	258.87	167.94	176.84	849	906	841	1256	1098	1171	1232	1454	1112	1467	962	1029	GSMUA_Achr10T11400_001	ribosomal protein S14p/S29e containing protein, expressed [Oryza sativa Japonica Group]	Translation	ko03010//Ribosome	-	-	-
GSMUA_Achr10G11410_001	5.98	3.86	7.66	8.45	9.68	11.84	13.82	14.53	14.04	15.38	11.97	6.09	78	48	75	79	105	121	152	177	140	172	137	71	GSMUA_Achr10T11410_001	PREDICTED: peroxidase 51 [Musa acuminata subsp. malaccensis]	Global and overview maps;Global and overview maps;Biosynthesis of other secondary metabolites;Amino acid metabolism	ko01100//Metabolic pathways;ko01110//Biosynthesis of secondary metabolites;ko00940//Phenylpropanoid biosynthesis;ko00360//Phenylalanine metabolism	-	-	-
GSMUA_Achr10G11420_001	27.21	15.54	36.44	73.22	30.04	56.08	39.37	34.84	45.68	98.81	39.9	28.25	464	252	465	893	425	748	564	554	593	1433	594	429	GSMUA_Achr10T11420_001	Os12g0508200 [Oryza sativa Japonica Group]	-	-	-	-	-
GSMUA_Achr10G11430_001	0.62	0.41	0.73	0.54	0.38	0.6	0.56	0.5	0.71	0.18	1.25	1.13	8	5	7	5	4	6	6	6	7	2	14	13	GSMUA_Achr10T11430_001	PREDICTED: protein SYM1-like isoform X1 [Musa acuminata subsp. malaccensis]	Transport and catabolism	ko04146//Peroxisome	-	-	-
GSMUA_Achr10G11440_001	41.66	46.94	35.75	38.63	41.64	46.61	37.33	36.74	42.72	43.19	43.24	45.66	759	813	487	503	629	664	571	624	592	668	687	740	GSMUA_Achr10T11440_001	PREDICTED: casein kinase II subunit alpha-like [Musa acuminata subsp. malaccensis]	Translation;Environmental adaptation	ko03008//Ribosome biogenesis in eukaryotes;ko04712//Circadian rhythm - plant	-	-	-
GSMUA_Achr10G11450_001	8.92	20.22	30.92	28	39.61	39.56	49.77	70.6	47.43	32.61	18.06	33.61	108	233	281	243	399	375	508	798	439	339	192	364	GSMUA_Achr10T11450_001	Os03g0207200 [Oryza sativa Japonica Group]	-	-	-	-	-
GSMUA_Achr10G11460_001	0	0	0.77	0.81	0	0.74	1.03	1.23	1.52	0	0	0.65	0	0	2	2	0	2	3	4	4	0	0	2	GSMUA_Achr10T11460_001	-	-	-	-	-	-
GSMUA_Achr10G11470_001	0	0	0	0	0	0	0	0	0	0	0	0	0	0	0	0	0	0	0	0	0	0	0	0	GSMUA_Achr10T11470_001	-	-	-	-	-	-
GSMUA_Achr10G11480_001	19.26	19.27	31.48	43.73	26.1	33	29.39	30.21	34.72	44.61	25.1	26.09	252	240	309	410	284	338	324	369	347	500	288	305	GSMUA_Achr10T11480_001	PREDICTED: probable esterase D14L [Musa acuminata subsp. malaccensis]	-	-	-	-	-
GSMUA_Achr10G11490_001	24.53	6.21	19.33	21.59	14.68	26.81	27.62	10.65	54.76	53.47	9.43	5.16	157	38	94	100	79	135	151	64	272	303	54	30	GSMUA_Achr10T11490_001	PREDICTED: cytochrome b5-like [Musa acuminata subsp. malaccensis]	-	-	-	-	-
GSMUA_Achr10G11500_001	0.38	0	0.58	0.26	0.08	0.32	0.22	0.07	0.25	0.29	0.36	0	6	0	7	3	1	4	3	1	3	4	5	0	GSMUA_Achr10T11500_001	Soluble secretory phospholipase A2 receptor [Theobroma cacao]	-	-	-	-	-
GSMUA_Achr10G11510_001	1.23	0.74	0.93	2.19	2.09	2.46	1.03	0.94	4.53	3.56	2.16	7.53	7	4	4	9	10	11	5	5	20	18	11	39	GSMUA_Achr10T11510_001	PREDICTED: zinc finger protein 7-like [Musa acuminata subsp. malaccensis]	-	-	-	-	-
GSMUA_Achr10G11520_001	0	0	0	0	0	0	0	0	0	0	0	0	0	0	0	0	0	0	0	0	0	0	0	0	GSMUA_Achr10T11520_001	-	-	-	-	-	-
GSMUA_Achr10G11530_001	5.41	4.05	9.28	8.98	5.96	14.01	10.65	6.34	15.82	16.67	8.75	9.94	18	13	24	22	17	37	31	20	42	52	27	31	GSMUA_Achr10T11530_001	PREDICTED: zinc finger SWIM domain-containing protein 7 [Musa acuminata subsp. malaccensis]	-	-	-	-	-
GSMUA_Achr10G11540_001	0.18	0.03	0.1	0.18	0.09	0.36	0.39	0.38	0.13	0.47	0.03	0.03	7	1	3	5	3	11	13	14	4	15.71	1	1	GSMUA_Achr10T11540_001	PREDICTED: alpha-L-fucosidase 2-like [Musa acuminata subsp. malaccensis]	-	-	-	-	-
GSMUA_Achr10G11550_001	0.8	0.34	0.48	0.33	0.57	0.99	0.67	1.46	0.51	1.28	0.44	0.17	27	11	12	8	16	26	19	46	13	36.29	13	5	GSMUA_Achr10T11550_001	PREDICTED: alpha-L-fucosidase 2-like [Musa acuminata subsp. malaccensis]	-	-	-	-	-
GSMUA_Achr10G11560_001	8.06	6.96	3.7	5.8	5.66	6.31	6.09	4.32	5.77	6.79	4.89	5.54	134	110	46	69	78	82	85	67	73	96	71	82	GSMUA_Achr10T11560_001	ATP synthase subunit beta [Medicago truncatula]	-	-	-	-	-
GSMUA_Achr10G11570_001	1.36	0.48	1.67	1.35	1.58	4.87	8.26	5.24	2.69	3.81	1.04	0.7	24	8	22	17	23	67	122	86	36	57	16	11	GSMUA_Achr10T11570_001	PREDICTED: probable protein S-acyltransferase 22 [Musa acuminata subsp. malaccensis]	-	-	-	-	-
GSMUA_Achr10G11580_001	9.65	6.31	4.49	1.71	4.54	3.96	2.06	2.07	1.27	2.28	4.61	6.46	190	118	66	24	74	61	34	38	19	38	79	113	GSMUA_Achr10T11580_001	PREDICTED: probable WRKY transcription factor 4 [Musa acuminata subsp. malaccensis]	-	-	-	-	-
GSMUA_Achr10G11590_001	0	0	0	0	0	0	0	0	0	0	0	0	0	0	0	0	0	0	0	0	0	0	0	0	GSMUA_Achr10T11590_001	-	-	-	-	-	-
GSMUA_Achr10G11600_001	2.51	4.09	4.31	8.67	3.05	5.26	7.67	8.59	3.33	5.5	1.59	1.3	11	17	14	27	11	18	28	35	11	20	6	5	GSMUA_Achr10T11600_001	-	-	-	-	-	-
GSMUA_Achr10G11610_001	32.63	28.31	53.65	94	41.11	76.06	129.9	125	71.41	87.1	29.22	29.63	172	143	216	360	183	316	588	620	294	412	139	143	GSMUA_Achr10T11610_001	Os10g0335200 [Oryza sativa Japonica Group]	-	-	-	-	-
GSMUA_Achr10G11620_001	45.12	46.56	39.88	49.42	36.81	41.81	36.3	38.38	34.68	31.92	31.05	31.8	3896	3812	2557	3034	2620	2816	2612	3080	2258	2297	2312	2420	GSMUA_Achr10T11620_001	PREDICTED: probable mitochondrial saccharopine dehydrogenase-like oxidoreductase At5g39410 [Musa acuminata subsp. malaccensis]	-	-	-	-	-
GSMUA_Achr10G11630_001	52.04	57.59	55.78	16.48	46.32	46.44	34.64	32.03	41.77	30.33	52.05	74.25	2106	2212	1680	475	1548	1467	1171	1206	1278	1029	1823	2656	GSMUA_Achr10T11630_001	PREDICTED: probable LRR receptor-like serine/threonine-protein kinase At1g74360, partial [Musa acuminata subsp. malaccensis]	-	-	-	-	-
GSMUA_Achr10G11640_001	87.97	108.44	39.86	26.84	23.53	34.08	35.69	25.01	14.76	18.71	19.47	20.35	1028	1207	350	225	229	312	352	273	132	188	200	213	GSMUA_Achr10T11640_001	PREDICTED: cell division topological specificity factor homolog, chloroplastic [Musa acuminata subsp. malaccensis]	-	-	-	-	-
GSMUA_Achr10G11650_001	20.1	19.15	13.31	10.62	21.48	18.28	11.09	16.01	12.46	13.26	13.25	15.09	1064	962	524	400	938	755	490	788	498	587	606	705	GSMUA_Achr10T11650_001	Poly(A) RNA polymerase cid14 [Morus notabilis]	-	-	-	-	-
GSMUA_Achr10G11660_001	20.09	23.65	19.63	31.03	24.71	21.46	19.59	21.58	17.51	16.91	19.78	16.45	179	201	132	199	184	150	148	180	120	131	156	132	GSMUA_Achr10T11660_001	Poly(A) RNA polymerase cid14 [Morus notabilis]	-	-	-	-	-
GSMUA_Achr10G11670_001	19.9	15.74	12.95	14.95	15.36	18.87	19.75	21.83	13.23	14.79	11.52	14.59	1046	785	506	559	666	774	866	1067	525	650	523	677	GSMUA_Achr10T11670_001	PREDICTED: probable ubiquitin conjugation factor E4 [Musa acuminata subsp. malaccensis]	Folding, sorting and degradation;Folding, sorting and degradation	ko04141//Protein processing in endoplasmic reticulum;ko04120//Ubiquitin mediated proteolysis	-	-	-
GSMUA_Achr10G11680_001	0	0	0	0	0	0	0	0	0	0.47	0	0	0	0	0	0	0	0	0	0	0	1	0	0	GSMUA_Achr10T11680_001	-	-	-	-	-	-
GSMUA_Achr10G11690_001	5.5	6.14	3.37	2.8	1.47	3.79	3.52	4.11	3.42	2.13	1.19	1.85	63	67	29	23	14	34	34	44	30	21	12	19	GSMUA_Achr10T11690_001	Os03g0427100 [Oryza sativa Japonica Group]	-	-	-	-	-
GSMUA_Achr10G11700_001	7.53	6.08	8.88	10.1	7.41	12.55	13.1	14.86	17.88	12.03	7.31	9.03	168	129	148	161	137	219	245	309	303	227	142	179	GSMUA_Achr10T11700_001	PREDICTED: muscle M-line assembly protein unc-89-like [Musa acuminata subsp. malaccensis]	-	-	-	-	-
GSMUA_Achr10G11710_001	5.01	3.57	4.78	4.42	6.63	10.52	8.33	9.15	7.09	6.48	3.48	5.75	421	284	298	264	459	689	583	714	449	454	252	426	GSMUA_Achr10T11710_001	PREDICTED: S phase cyclin A-associated protein in the endoplasmic reticulum-like isoform X2 [Phoenix dactylifera]	-	-	-	-	-
GSMUA_Achr10G11720_001	0	0	0	0	0	0	0	0	0	0	0	0	0	0	0	0	0	0	0	0	0	0	0	0	GSMUA_Achr10T11720_001	Os11g0496500 [Oryza sativa Japonica Group]	-	-	-	-	-
GSMUA_Achr10G11730_001	15.22	13.05	12.41	10.08	6.48	16.23	26.24	24.88	11.32	13.38	4.25	13	383	312	233	181	135	319	553	583	216	284	93	290	GSMUA_Achr10T11730_001	PREDICTED: non-specific phospholipase C6-like [Musa acuminata subsp. malaccensis]	Global and overview maps;Lipid metabolism;Carbohydrate metabolism;Lipid metabolism	ko01100//Metabolic pathways;ko00564//Glycerophospholipid metabolism;ko00562//Inositol phosphate metabolism;ko00565//Ether lipid metabolism	-	-	-
GSMUA_Achr10G11740_001	83.85	97.62	81.38	98.46	73.2	88.54	109.71	109.97	94.99	128.66	109.36	98.4	605	673	444.89	513	443	502	674	744	530	816	703	643	GSMUA_Achr10T11740_001	PREDICTED: nuclear transport factor 2-like [Musa acuminata subsp. malaccensis]	-	-	-	-	-
GSMUA_Achr10G11750_001	2.56	0.47	0.3	0.21	0.36	0.96	0.27	0.4	0.69	0.79	1.12	0.17	34	6	3	2	4	10	3	5	7	9	13	2	GSMUA_Achr10T11750_001	PREDICTED: nuclear transcription factor Y subunit C-1 [Musa acuminata subsp. malaccensis]	-	-	-	-	-
GSMUA_Achr10G11760_001	23.66	9.81	9.9	6.59	7.35	9.05	10.66	8.02	10.42	8.85	19.1	14.12	599	236	187	119	154	179	226	189	200	189	420	317	GSMUA_Achr10T11760_001	PREDICTED: LOW QUALITY PROTEIN: acetolactate synthase 1, chloroplastic-like [Musa acuminata subsp. malaccensis]	Global and overview maps;Global and overview maps;Amino acid metabolism;Carbohydrate metabolism;Metabolism of cofactors and vitamins;Carbohydrate metabolism	ko01100//Metabolic pathways;ko01110//Biosynthesis of secondary metabolites;ko00290//Valine, leucine and isoleucine biosynthesis;ko00650//Butanoate metabolism;ko00770//Pantothenate and CoA biosynthesis;ko00660//C5-Branched dibasic acid metabolism	-	-	-
GSMUA_Achr10G11770_001	32.86	22.29	32.94	43.13	34.94	56.49	42.26	41.34	49.22	58	36.04	40.21	863	556	645	808	759	1159	929	1011	980	1284	822	936	GSMUA_Achr10T11770_001	PREDICTED: glucose-6-phosphate 1-dehydrogenase, chloroplastic-like [Musa acuminata subsp. malaccensis]	Global and overview maps;Global and overview maps;Metabolism of other amino acids;Carbohydrate metabolism	ko01100//Metabolic pathways;ko01110//Biosynthesis of secondary metabolites;ko00480//Glutathione metabolism;ko00030//Pentose phosphate pathway	-	-	-
GSMUA_Achr10G11780_001	0.62	0.73	0.88	0.67	0.53	1.22	1.23	0.71	0.58	0.78	0.63	0.54	17	19	18	13	12	26	28	18	12	18	15	13	GSMUA_Achr10T11780_001	PREDICTED: recQ-mediated genome instability protein 1 [Musa acuminata subsp. malaccensis]	-	-	-	-	-
GSMUA_Achr10G11790_001	0.48	2.01	1.09	2.1	0.49	1.57	0.97	0.8	1.25	0.8	0.23	0.54	7	28	12	22	6	18	12	11	14	10	3	7	GSMUA_Achr10T11790_001	PREDICTED: transcription factor TCP20-like [Musa acuminata subsp. malaccensis]	-	-	-	-	-
GSMUA_Achr10G11800_001	0	1.75	0	0	0	0	0	0	0	0	0	0	0	3	0	0	0	0	0	0	0	0	0	0	GSMUA_Achr10T11800_001	-	-	-	-	-	-
GSMUA_Achr10G11810_001	0.73	1.08	1.32	3.12	1.19	3.57	1.69	2.16	2.32	2.69	0.59	0.43	17	24	23	52	23	65	33	47	41	53	12	9	GSMUA_Achr10T11810_001	PREDICTED: ACT domain-containing protein ACR4-like [Jatropha curcas]	-	-	-	-	-
GSMUA_Achr10G11820_001	6.02	5.13	4.86	13.08	6.01	8.03	5.01	3.51	6.62	7.47	7.74	5.08	116	94	70	180	96	121	81	63	97	122	130	87	GSMUA_Achr10T11820_001	PREDICTED: ACT domain-containing protein ACR6-like isoform X1 [Amborella trichopoda]	-	-	-	-	-
GSMUA_Achr10G11830_001	2.93	6.05	5.13	20.72	4.66	11.94	10.35	8.84	14.05	14.87	3.5	6.17	8	16	11	42	11	26	25	23	31	39	9	16	GSMUA_Achr10T11830_001	PREDICTED: TPD1 protein homolog 1A [Setaria italica]	-	-	-	-	-
GSMUA_Achr10G11840_001	1.73	0.99	1.35	1.51	2.52	3.88	4.29	3.02	3.5	2.87	1.24	1.46	24	13	14	15	29	42	50	39	37	34	15	18	GSMUA_Achr10T11840_001	PREDICTED: SWI/SNF chromatin-remodeling complex subunit SNF5-like [Musa acuminata subsp. malaccensis]	-	-	-	-	-
GSMUA_Achr10G11850_001	0.69	5.29	2.25	5.72	1.4	2.2	3.85	8.12	0.96	0.15	0.05	0.15	16	117	39	95	27	40	75	176	17	3	1	3	GSMUA_Achr10T11850_001	BAG family molecular chaperone regulator 5 [Morus notabilis]	Translation	ko03010//Ribosome	-	-	-
GSMUA_Achr10G11860_001	0.3	0	0	0	0.35	0.76	1.37	0	0.38	1.28	0.32	0.64	1	0	0	0	1	2	4	0	1	4	1	2	GSMUA_Achr10T11860_001	PREDICTED: glutaredoxin-C5 [Musa acuminata subsp. malaccensis]	-	-	-	-	-
GSMUA_Achr10G11870_001	0	0	0	0	0	0	0	0	0	0	0	0	0	0	0	0	0	0	0	0	0	0	0	0	GSMUA_Achr10T11870_001	-	-	-	-	-	-
GSMUA_Achr10G11880_001	0.15	0.16	0.1	0	0.36	0.19	0.18	0.32	0.2	0.09	0.34	0	2	2	1	0	4	2	2	4	2	1	4	0	GSMUA_Achr10T11880_001	PREDICTED: bidirectional sugar transporter SWEET14-like [Musa acuminata subsp. malaccensis]	-	-	-	-	-
GSMUA_Achr10G11890_001	958.32	1245.32	826.8	685.81	1248.81	446.2	775.88	952.52	738.45	518.59	1037	371.87	16391	20255	10580	8388	17720	5969	11148	15192	9614	7542	15484	5663	GSMUA_Achr10T11890_001	PREDICTED: glycerophosphodiester phosphodiesterase GDE1-like [Musa acuminata subsp. malaccensis]	-	-	-	-	-
GSMUA_Achr10G11900_001	0.35	0.18	0	0	0	0	0.21	0	0	0	0	0	2	1	0	0	0	0	1	0	0	0	0	0	GSMUA_Achr10T11900_001	-	-	-	-	-	-
GSMUA_Achr10G11910_001	62.21	83.53	32.53	30.85	27.81	20.07	52.96	61.28	40.76	26.33	25.47	25.48	728	931	286	259	271	184	523	670	365	265	262	267	GSMUA_Achr10T11910_001	PREDICTED: NAC domain-containing protein 18-like [Musa acuminata subsp. malaccensis]	-	-	-	-	-
GSMUA_Achr10G11920_001	0	0	0	0	0	0	0	0	0	0	0	0	0	0	0	0	0	0	0	0	0	0	0	0	GSMUA_Achr10T11920_001	-	-	-	-	-	-
GSMUA_Achr10G11930_001	0	0	0	0	0	0	0	0	0	0	0	0	0	0	0	0	0	0	0	0	0	0	0	0	GSMUA_Achr10T11930_001	-	-	-	-	-	-
GSMUA_Achr10G11940_001	0	0	0	0	0	0	0	0	0	0	0	0	0	0	0	0	0	0	0	0	0	0	0	0	GSMUA_Achr10T11940_001	PREDICTED: dihydrolipoyllysine-residue succinyltransferase component of 2-oxoglutarate dehydrogenase complex 2, mitochondrial-like isoform X1 [Musa acuminata subsp. malaccensis]	Global and overview maps;Global and overview maps;Carbohydrate metabolism;Amino acid metabolism	ko01100//Metabolic pathways;ko01110//Biosynthesis of secondary metabolites;ko00020//Citrate cycle (TCA cycle);ko00310//Lysine degradation	-	-	-
GSMUA_Achr10G11950_001	0	0	0	0	0	0	0	0	0	0	0	0	0	0	0	0	0	0	0	0	0	0	0	0	GSMUA_Achr10T11950_001	PREDICTED: dihydrolipoyllysine-residue succinyltransferase component of 2-oxoglutarate dehydrogenase complex 2, mitochondrial-like [Musa acuminata subsp. malaccensis]	Global and overview maps;Global and overview maps;Carbohydrate metabolism;Amino acid metabolism	ko01100//Metabolic pathways;ko01110//Biosynthesis of secondary metabolites;ko00020//Citrate cycle (TCA cycle);ko00310//Lysine degradation	-	-	-
GSMUA_Achr10G11960_001	0	0	0	0	0	0	0	0.62	0	0.58	0	0	0	0	0	0	0	0	0	1	0	1	0	0	GSMUA_Achr10T11960_001	PREDICTED: dihydrolipoyllysine-residue succinyltransferase component of 2-oxoglutarate dehydrogenase complex 2, mitochondrial-like isoform X2 [Musa acuminata subsp. malaccensis]	Global and overview maps;Global and overview maps;Carbohydrate metabolism;Amino acid metabolism	ko01100//Metabolic pathways;ko01110//Biosynthesis of secondary metabolites;ko00020//Citrate cycle (TCA cycle);ko00310//Lysine degradation	-	-	-
GSMUA_Achr10G11970_001	0	0	0	0	0	0	0	0	0	0	0	0	0	0	0	0	0	0	0	0	0	0	0	0	GSMUA_Achr10T11970_001	PREDICTED: dihydrolipoyllysine-residue succinyltransferase component of 2-oxoglutarate dehydrogenase complex 1, mitochondrial-like isoform X2 [Phoenix dactylifera]	Global and overview maps;Global and overview maps;Carbohydrate metabolism;Amino acid metabolism	ko01100//Metabolic pathways;ko01110//Biosynthesis of secondary metabolites;ko00020//Citrate cycle (TCA cycle);ko00310//Lysine degradation	-	-	-
GSMUA_Achr10G11980_001	0.76	1.31	1.16	1.37	1.11	1.67	0.26	0.23	1.21	1.92	2.12	1.83	14	23	16	18	17	24	4	4	17	30	34	30	GSMUA_Achr10T11980_001	PREDICTED: BRO1 domain-containing protein BROX homolog isoform X1 [Vitis vinifera]	-	-	-	-	-
GSMUA_Achr10G11990_001	0	0.34	0.29	0.15	0.13	0.28	0.9	1.05	0.14	0.13	0	0	0	3	2	1	1	2	7	9	1	1	0	0	GSMUA_Achr10T11990_001	BnaA03g15470D [Brassica napus]	-	-	-	-	-
GSMUA_Achr10G12000_001	8.3	6.69	4.48	8.97	5.65	8.78	15.8	12.54	6.3	9	4.97	3.97	231	177	93	178	130	191	368	325	133	211	120	98	GSMUA_Achr10T12000_001	PREDICTED: transport inhibitor response 1-like protein Os04g0395600 [Musa acuminata subsp. malaccensis]	-	-	-	-	-
GSMUA_Achr10G12010_001	21.5	29.64	17.83	7.67	44.95	20.38	5.69	14.96	6.47	12.15	35.62	56.44	605	792	374	154	1046	448	134	392	138	288	870	1407	GSMUA_Achr10T12010_001	PREDICTED: long chain base biosynthesis protein 2a-like [Musa acuminata subsp. malaccensis]	Global and overview maps;Lipid metabolism	ko01100//Metabolic pathways;ko00600//Sphingolipid metabolism	-	-	-
GSMUA_Achr10G12020_001	0.35	0.36	0.23	0	0.21	0.22	0.4	0	0.22	0	0.19	0.38	2	2	1	0	1	1	2	0	1	0	1	2	GSMUA_Achr10T12020_001	PREDICTED: transcription factor bHLH137-like [Musa acuminata subsp. malaccensis]	-	-	-	-	-
GSMUA_Achr10G12030_001	4.08	2.73	5.5	4.13	5.81	4.81	5.1	4.99	5.53	4.26	4.35	5.55	271	172	271	195	318	249	282	308	277	236	249	325	GSMUA_Achr10T12030_001	PREDICTED: RNA polymerase II C-terminal domain phosphatase-like 3 [Musa acuminata subsp. malaccensis]	-	-	-	-	-
GSMUA_Achr10G12040_001	0	0.55	0.67	0	0	0	1.19	1.12	0	0	0	0	0	1	1	0	0	0	2	2	0	0	0	0	GSMUA_Achr10T12040_001	PREDICTED: zerumbone synthase-like isoform X1 [Musa acuminata subsp. malaccensis]	-	-	-	-	-
GSMUA_Achr10G12050_001	0	0	0.22	0.23	0.8	0	1.96	0.53	0	0	0	0	0	0	1	1	4	0	10	3	0	0	0	0	GSMUA_Achr10T12050_001	PREDICTED: zerumbone synthase-like isoform X2 [Musa acuminata subsp. malaccensis]	-	-	-	-	-
GSMUA_Achr10G12060_001	0.15	0.04	0	0.11	0.09	0	0.64	0.41	0.15	0.45	0.26	0.17	4	1	0	2	2	0	14	10	3	10	6	4	GSMUA_Achr10T12060_001	PREDICTED: transcription factor ICE1 [Musa acuminata subsp. malaccensis]	-	-	-	-	-
GSMUA_Achr10G12070_001	53.51	52.11	49	45.84	70.17	58.1	42.53	39.02	70.76	78.92	76.17	61.53	2387	2206	1626	1456	2584	2023	1584	1619	2385.7	2948	2939	2425	GSMUA_Achr10T12070_001	PREDICTED: auxin response factor 24-like isoform X2 [Musa acuminata subsp. malaccensis]	-	-	-	-	-
GSMUA_Achr10G12080_001	313.97	317.73	42.78	45.98	40.77	55.79	120.55	171.44	25.12	57.99	19.72	32.56	6732	6474	685	704	724	935	2167	3425	409	1052	368	620	GSMUA_Achr10T12080_001	PREDICTED: obtusifoliol 14-alpha demethylase [Musa acuminata subsp. malaccensis]	Global and overview maps;Global and overview maps;Lipid metabolism	ko01100//Metabolic pathways;ko01110//Biosynthesis of secondary metabolites;ko00100//Steroid biosynthesis	-	-	-
GSMUA_Achr10G12090_001	0	0	0	0	0	0	0	0	0	0	0	0	0	0	0	0	0	0	0	0	0	0	0	0	GSMUA_Achr10T12090_001	-	-	-	-	-	-
GSMUA_Achr10G12100_001	0.89	1.53	1.15	1.68	1.18	1.39	0.96	1.29	1.28	1.63	1.12	1.19	31	51	30	42	34	38	28	42	34	48	34	37	GSMUA_Achr10T12100_001	PREDICTED: charged multivesicular body protein 5-like [Musa acuminata subsp. malaccensis]	Transport and catabolism	ko04144//Endocytosis	-	-	-
GSMUA_Achr10G12110_001	0.26	0.27	0	0	0	0	0	0	0	0.31	0	0	1	1	0	0	0	0	0	0	0	1	0	0	GSMUA_Achr10T12110_001	PREDICTED: charged multivesicular body protein 5-like [Musa acuminata subsp. malaccensis]	Transport and catabolism	ko04144//Endocytosis	-	-	-
GSMUA_Achr10G12120_001	1.92	4.19	3.05	6.28	1.69	2.92	1.23	1.9	3.77	15.78	3.71	5.62	26	54	31	61	19	31	14	24	39	183	44	68	GSMUA_Achr10T12120_001	PREDICTED: heterogeneous nuclear ribonucleoprotein U-like protein 2 [Phoenix dactylifera]	-	-	-	-	-
GSMUA_Achr10G12130_001	44.07	57.98	35.7	18.73	37.78	37.62	64.04	47.3	39.41	34.56	27.93	24.92	2503	3124	1507	757	1770	1667	3034	2498	1690	1640	1370	1249	GSMUA_Achr10T12130_001	PREDICTED: protein MEI2-like 4 isoform X4 [Musa acuminata subsp. malaccensis]	-	-	-	-	-
GSMUA_Achr10G12140_001	14.87	30.37	15.15	23.06	19.84	25.47	26.36	24.18	16.54	19.54	12.29	16.14	89	174	69	100	100	120	135	136	77	104	66	88	GSMUA_Achr10T12140_001	PREDICTED: N-alpha-acetyltransferase MAK3-like [Musa acuminata subsp. malaccensis]	-	-	-	-	-
GSMUA_Achr10G12150_001	144.11	372.61	59.14	102.57	73	119.96	121.81	127.6	48.94	43.73	55.9	51.39	2163	5321	665	1102	910	1409	1538	1787	560	560	734	688	GSMUA_Achr10T12150_001	PREDICTED: ethylene-responsive transcription factor ERF113-like [Musa acuminata subsp. malaccensis]	-	-	-	-	-
GSMUA_Achr10G12160_001	0	5.93	0.64	0.67	0	0.41	0.38	0.35	0	0.18	0	0	0	35	3	3	0	2	2	2	0	1	0	0	GSMUA_Achr10T12160_001	PREDICTED: pollen-specific protein C13-like [Musa acuminata subsp. malaccensis]	-	-	-	-	-
GSMUA_Achr10G12170_001	1.15	1.2	1.17	0.49	0.42	1.01	3.76	2.74	1.61	1.43	0.4	0.69	13	13	10	4	4	9	36	29	14	14	4	7	GSMUA_Achr10T12170_001	expressed protein [Oryza sativa Japonica Group]	-	-	-	-	-
GSMUA_Achr10G12180_001	2.57	3.55	0.93	2.11	0.56	1.64	3.72	2.62	3.19	5.09	0.66	2.59	22	29	6	13	4	11	27	21	21	38	5	20	GSMUA_Achr10T12180_001	Rubredoxin-like superfamily protein [Theobroma cacao]	-	-	-	-	-
GSMUA_Achr10G12190_001	17.69	15.22	16.38	18.4	14.94	17.7	19.63	20.91	20.31	25.57	15.51	13.43	140	115	98	105	99	110	132	155	124	177	109	96	GSMUA_Achr10T12190_001	transferase, transferring glycosyl groups [Genlisea aurea]	-	-	-	-	-
GSMUA_Achr10G12200_001	19.23	1.63	9.36	9.27	5.38	22.43	34.75	6.57	45.9	35.9	6.6	0.7	310	25	112.97	106.97	71.97	282.96	470.96	98.81	563.77	492.93	92.96	10	GSMUA_Achr10T12200_001	PREDICTED: chalcone synthase 2-like [Musa acuminata subsp. malaccensis]	Global and overview maps;Global and overview maps;Biosynthesis of other secondary metabolites;Environmental adaptation	ko01100//Metabolic pathways;ko01110//Biosynthesis of secondary metabolites;ko00941//Flavonoid biosynthesis;ko04712//Circadian rhythm - plant	-	-	-
GSMUA_Achr10G12210_001	0.6	0.31	0	0.41	0	0.76	1.37	1.27	0.38	0	0.32	0	2	1	0	1	0	2	4	4	1	0	1	0	GSMUA_Achr10T12210_001	PREDICTED: 40S ribosomal protein S27-2-like [Nelumbo nucifera]	Translation	ko03010//Ribosome	-	-	-
GSMUA_Achr10G12220_001	4.43	8.12	9.66	14.19	7.17	19.57	8.55	9.21	13.71	17.27	10.65	18.3	97	169	158	222	130	335	157	188	228	320	203	356	GSMUA_Achr10T12220_001	PREDICTED: nudix hydrolase 13, mitochondrial isoform X2 [Musa acuminata subsp. malaccensis]	-	-	-	-	-
GSMUA_Achr10G12230_001	14.97	11.64	20.06	33.69	18.83	32.46	39.05	41.18	28.09	30.64	14.84	15.88	340	251	340	546	354	576	743	871	484	588	293	320	GSMUA_Achr10T12230_001	Os09g0509000 [Oryza sativa Japonica Group]	-	-	-	-	-
GSMUA_Achr10G12240_001	0	0	0	0	0	0	0	0	0	0	0	0	0	0	0	0	0	0	0	0	0	0	0	0	GSMUA_Achr10T12240_001	-	-	-	-	-	-
GSMUA_Achr10G12250_001	0	0	0	0	0	0	0	0	0	0	0	0	0	0	0	0	0	0	0	0	0	0	0	0	GSMUA_Achr10T12250_001	ribulose-1,5-bisphosphate carboxylase/oxygenase large subunit [Burmannia longifolia]	Global and overview maps;Energy metabolism;Carbohydrate metabolism	ko01100//Metabolic pathways;ko00710//Carbon fixation in photosynthetic organisms;ko00630//Glyoxylate and dicarboxylate metabolism	-	-	-
GSMUA_Achr10G12260_001	0.82	0.06	0.32	0.33	0.14	0.97	1.53	0.45	2.17	1.66	0.14	0	14	1	4.03	4.03	2.03	13.04	22.04	7.19	28.23	24.07	2.04	0	GSMUA_Achr10T12260_001	PREDICTED: chalcone synthase 2-like [Musa acuminata subsp. malaccensis]	Global and overview maps;Global and overview maps;Biosynthesis of other secondary metabolites;Environmental adaptation	ko01100//Metabolic pathways;ko01110//Biosynthesis of secondary metabolites;ko00941//Flavonoid biosynthesis;ko04712//Circadian rhythm - plant	-	-	-
GSMUA_Achr10G12270_001	0	0	0	0	0	0	0	0	0	0	0	0	0	0	0	0	0	0	0	0	0	0	0	0	GSMUA_Achr10T12270_001	PREDICTED: 40S ribosomal protein S27-2-like [Musa acuminata subsp. malaccensis]	Translation	ko03010//Ribosome	-	-	-
GSMUA_Achr10G12280_001	33.02	33.68	25.35	32.64	23.65	28.27	16.37	11.68	33.47	29.84	29.92	30	506	491	291	358	301	339	211	167	391	390	401	410	GSMUA_Achr10T12280_001	Os05g0102500 [Oryza sativa Japonica Group]	-	-	-	-	-
GSMUA_Achr10G12290_001	7.95	8.01	2.79	3.25	5.08	4.96	9.76	8.53	5.48	4.86	4.78	5.43	168	161	44	49	89	82	173	168	88	87	88	102	GSMUA_Achr10T12290_001	PREDICTED: NIPA-like protein 3 [Musa acuminata subsp. malaccensis]	-	-	-	-	-
GSMUA_Achr10G12300_001	1.58	0.83	4.66	4.62	2.11	6.27	12.88	4.83	15.17	3.96	1.75	0.22	8	4	18	17	9	25	56	23	60	18	8	1	GSMUA_Achr10T12300_001	PREDICTED: transcription elongation factor SPT5 [Nelumbo nucifera]	-	-	-	-	-
GSMUA_Achr10G12310_001	0.74	0.78	2.62	2.75	2.52	4.27	4.82	0.53	2.73	1.99	1.82	0.69	6	6	16	16	17	27	33	4	17	14	13	5	GSMUA_Achr10T12310_001	Os11g0536000 [Oryza sativa Japonica Group]	-	-	-	-	-
GSMUA_Achr10G12320_001	19.32	18.04	10.61	16.54	14.1	17.91	14.25	10.74	9.2	10.46	10.24	13.11	965	855	394	588	581	698	594	499	347	437	442	578	GSMUA_Achr10T12320_001	PREDICTED: staphylococcal nuclease domain-containing protein 1 [Musa acuminata subsp. malaccensis]	-	-	-	-	-
GSMUA_Achr10G12330_001	20.08	23.22	23.54	21.82	16.46	24.28	21.37	18.84	21.26	22.81	16.79	19.84	227	250	200	177	155	215	204	199	184	222	167	201	GSMUA_Achr10T12330_001	SNARE associated Golgi protein family isoform 1 [Theobroma cacao]	-	-	-	-	-
GSMUA_Achr10G12340_001	37.32	59.96	45.17	32.61	48.29	38.08	26.27	20.31	33.81	47.04	45.63	41.96	1743.99	2659.01	1570	1085	1863	1389.01	1025	883	1194	1840	1844	1732.01	GSMUA_Achr10T12340_001	PREDICTED: respiratory burst oxidase homolog protein B [Musa acuminata subsp. malaccensis]	Environmental adaptation	ko04626//Plant-pathogen interaction	-	-	-
GSMUA_Achr10G12350_001	41.04	42.68	20.86	36.97	19.88	36.41	31.63	17.54	17.44	27.14	23.42	14.37	511	506	195	330	206	355	332	204	166	290	256	160	GSMUA_Achr10T12350_001	PREDICTED: probable BOI-related E3 ubiquitin-protein ligase 2 [Musa acuminata subsp. malaccensis]	-	-	-	-	-
[truncated: 36,652 more rows]
