# Supplementary material for: Codon usage bias analysis of the WRKY gene family in Musa acuminata
Source: Front Genet. 2025 Aug 29;16:1647037. doi: 10.3389/fgene.2025.1647037 (PMC12425940; doi:10.3389/fgene.2025.1647037)
Supplement: Supplementary file 3 [file DataSheet2.csv]

Additional file 2: Table S1. The composition indices values of codon usage in MaWRKY genome
Accession ID	Gene	GC1%	GC2%	GC3s%	GC%	ENC
GSMUA_Achr9T21560_001	WRKY1-like	49.43	45.17	51.2	49.2	52.14
GSMUA_Achr3T29310_001	WRKY1-like	50.19	49.44	55.3	52.1	51.94
GSMUA_Achr4T03660_001	WRKY1-like	47.71	49.62	60.8	53.4	54.87
GSMUA_Achr11T10010_001	WRKY2	56.36	49.44	37.4	48.2	52.61
GSMUA_Achr4T01600_001	WRKY2	56.27	47.02	38.6	47.9	53.63
GSMUA_Achr5T04150_001	WRKY2	56.93	49.1	37.8	48.6	52.43
GSMUA_Achr5T23900_001	WRKY2	53.99	45.45	32.2	44.7	52.94
GSMUA_Achr1T17160_001	WRKY3	55.61	50.87	49.9	52.4	50.42
GSMUA_Achr7T00610_001	WRKY3	55.91	49.03	45.2	50.4	55.6
GSMUA_Achr10T06060_001	WRKY4	55.84	51.08	44.4	50.8	56.06
GSMUA_Achr10T11580_001	WRKY4	54.61	48.54	44	49.5	56.82
GSMUA_Achr4T07230_001	WRKY4	58.19	50.44	47.8	52.3	55.91
GSMUA_Achr4T14270_001	WRKY4	58	52.9	46	52.6	55.74
GSMUA_Achr6T16760_001	WRKY4	54.82	49.25	43.9	49.7	56.02
GSMUA_Achr7T26450_001	WRKY4	58.23	49.78	43.9	50.8	53.21
GSMUA_Achr9T19580_001	WRKY4	57.88	50.65	44.7	51.4	58.8
GSMUA_AchrUn_randomT13180_001	WRKY4	58.89	50.22	45	51.7	57.3
GSMUA_Achr3T03090_001	WRKY 6-like	57.72	51.22	69.1	60	48.24
GSMUA_Achr5T16750_001	WRKY 6-like	56.32	50.54	71.6	59.9	49.05
GSMUA_Achr6T07620_001	WRKY 6-like	57.81	49.16	64	57.5	55.92
GSMUA_Achr10T30080_001	WRKY9	56.95	49.45	53.2	53.5	56.92
GSMUA_Achr3T20290_001	WRKY9	60.38	44.81	47.2	51.2	56.12
GSMUA_Achr6T02330_001	WRKY9	58.36	45.89	50.3	52.3	55.85
GSMUA_Achr7T18820_001	WRKY9	55.86	45.06	50.6	51.1	53.03
GSMUA_Achr3T00510_001	WRKY11	60.63	58.27	89.6	69.6	36.16
GSMUA_Achr3T05670_001	WRKY11	64.09	54.83	86.5	68.6	35.03
GSMUA_Achr3T27880_001	WRKY11	62.69	53.36	80.6	65.7	45.25
GSMUA_Achr4T20600_001	WRKY11	57.14	54.58	79.2	63.8	44.53
GSMUA_Achr5T21910_001	WRKY11	64.73	53.11	82.5	67.1	43.12
GSMUA_Achr6T03810_001	WRKY11	57.08	55.42	75.5	62.9	49.29
GSMUA_Achr4T17890_001	WRKY12	40.91	45.45	52.8	47.1	47.82
GSMUA_Achr7T06860_001	WRKY12	42.48	40.71	63.9	49.7	45.99
GSMUA_Achr10T27340_001	WRKY13	55.6	45.15	57.3	53.1	53.06
GSMUA_Achr5T06260_001	WRKY13	47	39	71.9	53.2	40.27
GSMUA_Achr11T06260_001	WRKY14	57.14	53.14	61.3	57.6	58
GSMUA_Achr11T17950_001	WRKY14	55.5	46.11	50.3	51.2	54.93
GSMUA_Achr2T09710_001	WRKY14	55.56	47.56	57.1	54	59.69
GSMUA_Achr4T27420_001	WRKY14	57.59	51.29	66.8	59	50.96
GSMUA_Achr5T03670_001	WRKY14	58.26	52.34	61.8	58	50.01
GSMUA_Achr5T20810_001	WRKY15	52.87	52.49	62.2	56.3	59.47
GSMUA_Achr10T23420_001	WRKY17	64.29	55.56	87.3	69.2	37.09
GSMUA_Achr1T23560_001	WRKY17	63.01	55.48	83.8	67.6	40.56
GSMUA_Achr5T04870_001	WRKY17	59.44	56.64	89.5	68.7	35.31
GSMUA_Achr7T15930_001	WRKY17	61.8	59.55	83.4	68.4	39.32
GSMUA_Achr9T22950_001	WRKY17	64.1	54.95	92.5	70.6	36.38
GSMUA_Achr3T13440_001	WRKY 18-like	56.6	47.92	64.7	56.8	52.6
GSMUA_Achr3T29850_001	WRKY20	53.1	46.17	36.8	45.9	55.84
GSMUA_Achr4T13970_001	WRKY20	54.23	46.39	37.4	46.6	53.81
GSMUA_Achr7T25840_001	WRKY20	58.26	43.48	34.7	46	54.01
GSMUA_Achr10T08720_001	WRKY21	50.35	45.8	46.8	48.1	50.37
GSMUA_Achr2T17580_001	WRKY21	49.46	47.67	52.6	50.4	52.62
GSMUA_Achr8T20660_001	WRKY21	51.65	51.24	52.1	52.1	50.95
GSMUA_Achr9T10740_001	WRKY21	49.6	49.6	51.9	50.7	52.78
GSMUA_Achr1T05010_001	WRKY22	62.64	48.03	68.9	60	50.49
GSMUA_Achr9T05460_001	WRKY22	63.38	54.65	67.1	62	48.8
GSMUA_Achr10T01150_001	WRKY22-like	69.59	51.01	76	65.9	42.55
GSMUA_Achr10T14710_001	WRKY22-like	66.29	55.58	71.5	64.6	48.57
GSMUA_Achr6T31840_001	WRKY22-like	65.16	49.47	70.8	62	49.15
GSMUA_Achr7T14300_001	WRKY22-like	62.13	54.49	68.7	62	51.7
GSMUA_Achr8T19810_001	WRKY22-like	65.88	55.59	74.7	65.7	46.19
GSMUA_Achr6T32720_001	WRKY25	59.64	56.46	69.4	62	49
GSMUA_Achr11T10700_001	WRKY26	57.97	46.47	68.6	57.9	47.22
GSMUA_Achr11T19710_001	WRKY26	51.47	54.18	62.3	56.2	51.89
GSMUA_Achr3T09940_001	WRKY26	54.49	50.84	55.9	54.1	50.85
GSMUA_Achr8T01790_001	WRKY26	57.85	55.47	55.2	56.3	60.14
GSMUA_Achr10T22020_001	WRKY27	67.7	53.95	77	66.4	45.14
GSMUA_Achr5T09430_001	WRKY27	63.55	48.8	70	61.1	52.37
GSMUA_Achr3T31310_001	WRKY28	50.45	49.55	57.8	52.9	58.1
GSMUA_AchrUn_randomT17930_001	WRKY28	59.65	47.37	71.2	59.5	50.53
GSMUA_Achr10T15290_001	WRKY31	57.95	50.84	66.2	58.9	52.08
GSMUA_Achr10T26050_001	WRKY31	57.75	49.9	67.2	58.7	53.93
GSMUA_Achr2T15200_001	WRKY31	59.77	50.1	67.5	59.6	52.02
GSMUA_Achr2T20130_001	WRKY31	56.41	45.81	49.3	50.9	57.53
GSMUA_Achr3T31130_001	WRKY31	60.35	55.69	66.5	61.3	53.08
GSMUA_Achr6T05880_001	WRKY31	58.04	52.39	74.8	62.2	45.77
GSMUA_Achr6T13630_001	WRKY31	56.13	49.21	62.6	56.6	52.59
GSMUA_Achr6T03500_001	WRKY34	59.44	47.51	43.1	50.7	55.12
GSMUA_Achr6T32460_001	WRKY34	58.39	55.16	71.7	62.1	49.66
GSMUA_Achr8T14610_001	WRKY35	62.09	53.02	58.7	58.3	56.87
GSMUA_Achr9T03020_001	WRKY35	58.55	48.7	64.3	57.6	56.92
GSMUA_Achr5T07490_001	WRKY38	61.11	49.69	61.3	57.7	52.79
GSMUA_Achr10T06050_001	WRKY40	61.35	51.77	73.9	62.6	45.95
GSMUA_Achr10T24080_001	WRKY40	53.74	47.14	64.5	55.6	55.11
GSMUA_Achr11T08290_001	WRKY40	55.56	48.97	68.2	58.1	50.97
GSMUA_Achr1T10080_001	WRKY40	56.44	48.77	64.6	57	52.35
GSMUA_Achr2T05100_001	WRKY40	52.66	48.4	53.3	52	54.16
GSMUA_Achr4T01930_001	WRKY40	49.46	44.4	54.3	50	57.06
GSMUA_Achr7T16090_001	WRKY40	57.48	45.79	56.5	53.7	59.82
GSMUA_Achr7T19340_001	WRKY40	49.2	41.71	57.6	50.4	53.78
GSMUA_Achr10T21880_001	WRKY41	61.33	49.67	54.6	55.5	54.76
GSMUA_Achr3T15840_001	WRKY41	57.2	49.79	64.8	57.6	53.17
GSMUA_Achr3T25080_001	WRKY41	58.2	49.54	66.7	58.4	49.2
GSMUA_Achr4T15640_001	WRKY41	53.87	46.73	58.9	53.4	56.72
GSMUA_Achr6T05710_001	WRKY41	55.93	48.33	75.2	60.1	45.96
GSMUA_Achr7T14140_001	WRKY41	56.9	49.43	61.7	56.3	53.88
GSMUA_Achr3T30880_001	WRKY43	59.84	47.54	50	52.9	47.98
GSMUA_Achr6T22920_001	WRKY43	59.82	48.4	70.9	59.9	52.35
GSMUA_Achr7T24780_001	WRKY43	55.62	48.88	65.5	57.3	46.91
GSMUA_Achr9T01400_001	WRKY43	49.14	40	67.7	52.9	48.62
GSMUA_Achr9T29350_001	WRKY43	50.98	39.22	67.1	52.9	50.75
GSMUA_AchrUn_randomT21800_001	WRKY43	47.06	44.12	64.6	52.3	59.5
GSMUA_Achr4T16840_001	WRKY44-like	53.19	49.51	55.6	53.1	55.36
GSMUA_Achr4T08880_001	WRKY45	49.69	43.48	58.9	51	48.28
GSMUA_Achr7T23980_001	WRKY45	40.37	53.42	58.8	51.5	59.88
GSMUA_Achr11T17620_001	WRKY47	60.34	50.74	59.4	57.4	59.48
GSMUA_Achr2T18390_001	WRKY47	58.05	54.31	60.3	58.1	55.14
GSMUA_Achr8T10740_001	WRKY48	62.87	51.47	81.5	65.5	43.46
GSMUA_AchrUn_randomT17570_001	WRKY48	61.17	54.98	78.8	65.2	43.36
GSMUA_Achr10T00810_001	WRKY49	56.42	46.96	57.9	54	49.97
GSMUA_Achr2T16390_001	WRKY49	60.44	47.66	50.6	53.1	53.56
GSMUA_Achr7T15060_001	WRKY49	52.82	47.58	57.6	52.9	53.06
GSMUA_Achr8T02180_001	WRKY49	54.61	49.67	60.5	55.2	55.69
GSMUA_AchrUn_randomT18710_001	WRKY49	55.03	46.98	62.5	55.1	52.37
GSMUA_Achr3T20450_001	WRKY50	46.74	43.48	68.5	53.1	44.63
GSMUA_Achr7T09680_001	WRKY50	49.74	49.74	79	59.9	43
GSMUA_Achr1T27980_001	WRKY53	58.05	45.97	76	60.2	47.37
GSMUA_AchrUn_randomT24820_001	WRKY53	56.23	49.82	64.8	57.4	53.49
GSMUA_Achr10T02060_001	WRKY54	61.29	47.31	71.1	60.5	40.77
GSMUA_Achr9T04830_001	WRKY55	55.43	49.14	75.3	60.3	44.58
GSMUA_Achr8T01730_001	WRKY55-like	58.78	50	64.5	58.2	53.78
GSMUA_Achr4T23360_001	WRKY57	57.77	54.18	62.6	58.5	56.53
GSMUA_Achr6T34870_001	WRKY57	60.14	51.75	57.4	56.6	56.56
GSMUA_Achr7T00580_001	WRKY57	58.33	51.39	64.5	58.5	50.06
GSMUA_Achr7T13310_001	WRKY57	53.48	47.39	55.9	53	53.9
GSMUA_Achr5T16460_001	WRKY60	55.95	46.26	65.3	56.2	47.55
GSMUA_Achr7T05200_001	WRKY60	56.62	47.43	63.4	56.2	57.22
GSMUA_Achr5T09730_001	WRKY61	55.32	47.83	42.2	49.1	55.33
GSMUA_Achr3T15690_001	WRKY65	63.01	54.88	80.2	66.1	40.45
GSMUA_Achr4T08360_001	WRKY65	65.86	56.63	81.3	68	42.4
GSMUA_Achr4T15540_001	WRKY65	65.22	55.07	82.1	67.5	43.57
GSMUA_Achr7T24840_001	WRKY65	66.53	54.39	83.1	68.1	40.97
GSMUA_Achr8T27790_001	WRKY65	67.95	55.13	79.6	67.7	40.92
GSMUA_Achr5T08580_001	WRKY70	55.67	52.23	60.7	56.8	54.17
GSMUA_Achr6T25120_001	WRKY70	58.49	39.15	56.7	52.1	51.42
GSMUA_Achr7T22020_001	WRKY70	49.1	46.4	65.7	54.1	54.72
GSMUA_Achr8T25110_001	WRKY70	51.22	44.88	56.9	51.8	60.1
GSMUA_Achr1T04770_001	WRKY71	54.64	46.39	58.8	53.6	51.18
GSMUA_Achr4T02800_001	WRKY71	58.46	45.85	62.7	56	53.57
GSMUA_Achr4T07920_001	WRKY71	60.63	53.47	59.1	58.2	57.39
GSMUA_Achr4T14990_001	WRKY71	58.64	48.46	68.1	58.7	50.29
GSMUA_Achr6T22160_001	WRKY71	62.72	44.51	64	57.2	50.55
GSMUA_Achr6T27090_001	WRKY71	58.45	46.28	66	57.3	53.35
GSMUA_Achr7T25400_001	WRKY71	59.69	45.31	63.8	56.5	53.23
GSMUA_Achr9T06750_001	WRKY71	61.3	50	72	61.3	47.42
GSMUA_Achr10T28190_001	WRKY72	57.7	49.86	52.5	53.9	56.93
GSMUA_Achr1T05240_001	WRKY72	54.81	50.96	46.5	51.2	52.94
GSMUA_Achr7T08850_001	WRKY72	54.86	53.24	60.9	56.6	53.16
GSMUA_Achr7T13400_001	WRKY72	51.95	52.73	50.7	52.2	55.77
GSMUA_Achr6T06360_001	WRKY75	52.51	39.11	62.1	51.7	54.46
GSMUA_Achr8T26240_001	WRKY75	51.48	43.79	54.5	50	57.83
GSMUA_Achr9T07230_001	WRKY75	49.07	33.33	70.2	51.4	45.77
